# Supplementary material for: ﻿A decade of amphibian studies (Animalia, Amphibia) at Sekayu lowland forest, Hulu Terengganu, Peninsular Malaysia
Source: Zookeys. 2023 Mar 31;1157:43–93. doi: 10.3897/zookeys.1157.95873 (PMC10311392; doi:10.3897/zookeys.1157.95873)
Supplement: XML Treatment for Duttaphrynus bengalensis [file zookeys.1157.95873-treatment4.xml]

<!DOCTYPE tp:taxon-treatment
  PUBLIC "-//TaxonX//DTD Taxonomic Treatment Publishing DTD v0 20100105//EN" "tax-treatment-NSO.dtd">
<tp:taxon-treatment xmlns:tp="http://www.plazi.org/taxpub"><tp:treatment-meta><kwd-group><label>Taxon classification</label><kwd>
                  <named-content content-type="kingdom">Animalia</named-content>
                </kwd><kwd>
                  <named-content content-type="order">Anura</named-content>
                </kwd><kwd>
                  <named-content content-type="family">Bufonidae</named-content>
                </kwd></kwd-group><mixed-citation publication-type="journal"><person-group><name><surname>Badli-Sham</surname><given-names>Baizul Hafsyam</given-names></name><name><surname>Syafiq</surname><given-names>Muhamad Fatihah</given-names></name><name><surname>Aziz</surname><given-names>Mohd Shahrizan Azrul</given-names></name><name><surname>Mohd Jalil</surname><given-names>Natrah Rafiqah</given-names></name><name><surname>Awang</surname><given-names>Muhammad Taufik</given-names></name><name><surname>Othman</surname><given-names>Muhammad Nouril Ammin</given-names></name><name><surname>Abdul Aziz</surname><given-names>Anis Azira</given-names></name><name><surname>Dzu</surname><given-names>Khunirah</given-names></name><name><surname>Abdol Wahab</surname><given-names>Nurul Asyikin</given-names></name><name><surname>Jamil</surname><given-names>Nor Liyana</given-names></name><name><surname>Ismail</surname><given-names>Murni Azima</given-names></name><name><surname>Wan Azman</surname><given-names>Wan Ahmad Aidil</given-names></name><name><surname>Xin Wei</surname><given-names>Ooi</given-names></name><name><surname>Jamaha</surname><given-names>Nur Ain Nabilah</given-names></name><name><surname>Aqmal-Naser</surname><given-names>Mohamad</given-names></name><name><surname>Fahmi-Ahmad</surname><given-names>Muhammad</given-names></name><name><surname>Shahirah-Ibrahim</surname><given-names>Noor</given-names></name><name><surname>Rizal</surname><given-names>Syed Ahmad</given-names></name><name><surname>Belabut</surname><given-names>Daicus M.</given-names></name><name><surname>Kin Onn</surname><given-names>Chan</given-names></name><name><surname>Quah</surname><given-names>Evan Seng Huat</given-names></name><name><surname>Grismer</surname><given-names>Larry Lee</given-names></name><name><surname>Ahmad</surname><given-names>Amirrudin B.</given-names></name></person-group><article-title>﻿A decade of amphibian studies (<tp:taxon-name><tp:taxon-name-part taxon-name-part-type="kingdom">Animalia</tp:taxon-name-part></tp:taxon-name>, <tp:taxon-name><tp:taxon-name-part taxon-name-part-type="class">Amphibia</tp:taxon-name-part></tp:taxon-name>) at Sekayu lowland forest, Hulu Terengganu, Peninsular Malaysia</article-title><source>Zookeys</source><day>31</day><month>03</month><year>2023</year><volume>1157</volume><fpage>43</fpage><lpage>93</lpage><pub-id pub-id-type="doi">10.3897/zookeys.1157.95873</pub-id></mixed-citation></tp:treatment-meta><tp:nomenclature><label>﻿</label><tp:taxon-name>
                <object-id xmlns:xlink="http://www.w3.org/1999/xlink" content-type="arpha" xlink:type="simple">F5EB2B53-3690-51D6-8DB1-CEFBD7B730A0</object-id>
                <tp:taxon-name-part taxon-name-part-type="genus" reg="Duttaphrynus">Duttaphrynus</tp:taxon-name-part>
                <tp:taxon-name-part taxon-name-part-type="species" reg="bengalensis">bengalensis</tp:taxon-name-part>
              </tp:taxon-name><tp:taxon-authority>(Duttaphrynus sp. 1) (Daudin, 1802)</tp:taxon-authority><xref ref-type="fig" rid="F3">Fig. 3C Common Asian Toad</xref></tp:nomenclature><tp:treatment-sec sec-type="Examined specimens" id="SECID0EPKBI"><title>Examined specimens.</title><p>Four males were collected from <abbrev xmlns:xlink="http://www.w3.org/1999/xlink" xlink:title="Sekayu Recreational Forest" id="ABBRID0EVKBI" xlink:type="simple">SRF</abbrev> (UMTZC1147, UMTZC1148, and UMTZC1149, <abbrev xmlns:xlink="http://www.w3.org/1999/xlink" xlink:title="snout-vent length" id="ABBRID0EZKBI" xlink:type="simple">SVL</abbrev> = 47–68 mm) and <abbrev xmlns:xlink="http://www.w3.org/1999/xlink" xlink:title="Sekayu Agricultural Park" id="ABBRID0E4KBI" xlink:type="simple">SAP</abbrev> (UMTZC1065, <abbrev xmlns:xlink="http://www.w3.org/1999/xlink" xlink:title="snout-vent length" id="ABBRID0EBLBI" xlink:type="simple">SVL</abbrev> = 59 mm).</p></tp:treatment-sec><tp:treatment-sec sec-type="Identification" id="SECID0EFLBI"><title>Identification.</title><p>Morphological characters of the specimens agreed well with the former description by <xref ref-type="bibr" rid="B3">Berry (1975)</xref>. Size (<abbrev xmlns:xlink="http://www.w3.org/1999/xlink" xlink:title="snout-vent length" id="ABBRID0EPLBI" xlink:type="simple">SVL</abbrev>: 47–68 mm, <italic>n</italic> = 4 males); stout bodies; head with supraorbital and supratympanic bony ridges; parietal ridges absent; snout obtusely pointed; tympanum distinct; tips of digits blunt; subarticular tubercles distinct; toes more than ½ webbed; paratoid gland ellipsoidal; outer metatarsal tubercles smaller than inner metatarsal tubercles. Based the revision by <xref ref-type="bibr" rid="B51">Jablonski et al. (2022)</xref>, the specimens resembled the characteristics of <italic><tp:taxon-name><tp:taxon-name-part taxon-name-part-type="genus" reg="Duttaphrynus">Duttaphrynus</tp:taxon-name-part><tp:taxon-name-part taxon-name-part-type="species" reg="bengalensis">bengalensis</tp:taxon-name-part></tp:taxon-name></italic> comb. nov. and “<italic>hazarensis</italic>” such as the concave interorbital space; interorbital space larger than upper eyelid width and internarial distance; snout longer than horizontal eye diameter; tympanum oval; canthus rostralis with a ridge and sharp (<xref ref-type="bibr" rid="B27">Daudin 1802</xref>; <xref ref-type="bibr" rid="B55">Khan 2001</xref>).</p></tp:treatment-sec><tp:treatment-sec sec-type="remarks" id="SECID0EOMBI"><title>Remarks.</title><p>This species was more frequently observed at <abbrev xmlns:xlink="http://www.w3.org/1999/xlink" xlink:title="Sekayu Agricultural Park" id="ABBRID0EUMBI" xlink:type="simple">SAP</abbrev> compared to <abbrev xmlns:xlink="http://www.w3.org/1999/xlink" xlink:title="Sekayu Recreational Forest" id="ABBRID0EYMBI" xlink:type="simple">SRF</abbrev>, probably due to the more disturbed and man-made environment that is favoured by this commensal anuran (<xref ref-type="bibr" rid="B93">Shahriza and Ibrahim 2012</xref>; <xref ref-type="bibr" rid="B2">Badli-Sham et al. 2019</xref>). The species was commonly observed in drains, irrigation ditches, abandoned ponds, and even along the roadside. Calls of this species could be heard after rains. Recently, <xref ref-type="bibr" rid="B51">Jablonski et al. (2022)</xref> carried out the molecular assessment on the <italic><tp:taxon-name><tp:taxon-name-part taxon-name-part-type="genus" reg="Duttaphrynus">Duttaphrynus</tp:taxon-name-part><tp:taxon-name-part taxon-name-part-type="species" reg="melanostictus">melanostictus</tp:taxon-name-part></tp:taxon-name></italic> complex in the South-East Asia, which revealed the two groups of populations namely, <italic><tp:taxon-name><tp:taxon-name-part taxon-name-part-type="genus" reg="Duttaphrynus">Duttaphrynus</tp:taxon-name-part><tp:taxon-name-part taxon-name-part-type="species" reg="bengalensis">bengalensis</tp:taxon-name-part></tp:taxon-name></italic> comb. nov. and “<italic>hazarensis</italic>” (<italic><tp:taxon-name><tp:taxon-name-part taxon-name-part-type="genus" reg="Duttaphrynus">Duttaphrynus</tp:taxon-name-part></tp:taxon-name></italic> sp. 1) and <italic><tp:taxon-name><tp:taxon-name-part taxon-name-part-type="genus" reg="Duttaphrynus">Duttaphrynus</tp:taxon-name-part></tp:taxon-name></italic> sp. 2 sensu <xref ref-type="bibr" rid="B5">Bisht et al. (2021)</xref>. However, careful inspection of collected specimens shows a resemblance to <italic><tp:taxon-name><tp:taxon-name-part taxon-name-part-type="genus" reg="Duttaphrynus">Duttaphrynus</tp:taxon-name-part><tp:taxon-name-part taxon-name-part-type="species" reg="bengalensis">bengalensis</tp:taxon-name-part></tp:taxon-name></italic> (<italic><tp:taxon-name><tp:taxon-name-part taxon-name-part-type="genus" reg="Duttaphrynus">Duttaphrynus</tp:taxon-name-part></tp:taxon-name></italic> sp. 1) based on five characters by <xref ref-type="bibr" rid="B27">Daudin (1802)</xref> and <xref ref-type="bibr" rid="B55">Khan (2001)</xref>.</p></tp:treatment-sec><tp:treatment-sec><!--Section generated to contain objects referenced in tp:taxon-treatment.--><fig id="F3" position="float" orientation="portrait"><object-id xmlns:xlink="http://www.w3.org/1999/xlink" content-type="doi" xlink:type="simple">10.3897/zookeys.1157.95873.figure3</object-id><object-id xmlns:xlink="http://www.w3.org/1999/xlink" content-type="arpha" xlink:type="simple">1C3BDE77-07D6-55BB-A4EE-5EBB4FE04F1D</object-id><label>Figure 3.</label><caption><p><bold>A</bold><italic><tp:taxon-name><tp:taxon-name-part taxon-name-part-type="genus" reg="Ansonia">Ansonia</tp:taxon-name-part><tp:taxon-name-part taxon-name-part-type="species" reg="latiffi">latiffi</tp:taxon-name-part></tp:taxon-name></italic><bold>B</bold><italic><tp:taxon-name><tp:taxon-name-part taxon-name-part-type="genus" reg="Ansonia">Ansonia</tp:taxon-name-part><tp:taxon-name-part taxon-name-part-type="species" reg="lumut">lumut</tp:taxon-name-part></tp:taxon-name></italic><bold>C</bold><italic><tp:taxon-name><tp:taxon-name-part taxon-name-part-type="genus" reg="Duttaphrynus">Duttaphrynus</tp:taxon-name-part><tp:taxon-name-part taxon-name-part-type="species" reg="bengalensis">bengalensis</tp:taxon-name-part></tp:taxon-name></italic> (<italic><tp:taxon-name><tp:taxon-name-part taxon-name-part-type="genus" reg="Duttaphrynus">Duttaphrynus</tp:taxon-name-part></tp:taxon-name></italic> sp.1) <bold>D</bold><italic><tp:taxon-name><tp:taxon-name-part taxon-name-part-type="genus" reg="Ingerophrynus">Ingerophrynus</tp:taxon-name-part><tp:taxon-name-part taxon-name-part-type="species" reg="parvus">parvus</tp:taxon-name-part></tp:taxon-name></italic><bold>E</bold><italic><tp:taxon-name><tp:taxon-name-part taxon-name-part-type="genus" reg="Leptophryne">Leptophryne</tp:taxon-name-part><tp:taxon-name-part taxon-name-part-type="species" reg="borbonica">borbonica</tp:taxon-name-part></tp:taxon-name></italic><bold>F</bold><italic><tp:taxon-name><tp:taxon-name-part taxon-name-part-type="genus" reg="Phrynoidis">Phrynoidis</tp:taxon-name-part><tp:taxon-name-part taxon-name-part-type="species" reg="asper">asper</tp:taxon-name-part></tp:taxon-name></italic><bold>G</bold> male <italic><tp:taxon-name><tp:taxon-name-part taxon-name-part-type="genus" reg="Rentapia">Rentapia</tp:taxon-name-part><tp:taxon-name-part taxon-name-part-type="species" reg="flavomaculata">flavomaculata</tp:taxon-name-part></tp:taxon-name></italic><bold>H</bold> female <italic><tp:taxon-name><tp:taxon-name-part taxon-name-part-type="genus" reg="Rentapia">R.</tp:taxon-name-part><tp:taxon-name-part taxon-name-part-type="species" reg="flavomaculata">flavomaculata</tp:taxon-name-part></tp:taxon-name></italic>.</p></caption><graphic xmlns:xlink="http://www.w3.org/1999/xlink" xlink:href="zookeys-1157-043_article-95873__-g003.jpg" position="float" orientation="portrait" xlink:type="simple" id="oo_832317.jpg"><uri content-type="original_file" xlink:type="simple">https://binary.pensoft.net/fig/832317</uri></graphic></fig></tp:treatment-sec><ref-list><ref id="B3"><mixed-citation xmlns:xlink="http://www.w3.org/1999/xlink" xlink:type="simple"><person-group><name name-style="western"><surname>Berry</surname><given-names>PY</given-names></name></person-group> (<year>1975</year>) <source>The amphibian fauna of Peninsular Malaysia.</source><publisher-name>Tropical Press</publisher-name>, <publisher-loc>Kuala Lumpur</publisher-loc>, <size units="page">130 pp</size>.</mixed-citation></ref><ref id="B51"><mixed-citation xmlns:xlink="http://www.w3.org/1999/xlink" xlink:type="simple"><person-group><name name-style="western"><surname>Jablonski</surname><given-names>D</given-names></name><name name-style="western"><surname>Masroor</surname><given-names>R</given-names></name><name name-style="western"><surname>Hofmann</surname><given-names>S</given-names></name></person-group> (<year>2022</year>) <article-title>On the edge of the Shivaliks: An insight into the origin and taxonomic position of Pakistani toads from the <italic><tp:taxon-name><tp:taxon-name-part taxon-name-part-type="genus">Duttaphrynus</tp:taxon-name-part><tp:taxon-name-part taxon-name-part-type="species">melanostictus</tp:taxon-name-part></tp:taxon-name></italic> complex (<tp:taxon-name><tp:taxon-name-part taxon-name-part-type="class">Amphibia</tp:taxon-name-part></tp:taxon-name>, <tp:taxon-name><tp:taxon-name-part taxon-name-part-type="family">Bufonidae</tp:taxon-name-part></tp:taxon-name>).</article-title><source>Zoosystematics and Evolution</source><volume>98</volume>(<issue>2</issue>): <fpage>275</fpage>–<lpage>284</lpage>. <ext-link xlink:href="10.3897/zse.98.79213" ext-link-type="doi" xlink:type="simple">https://doi.org/10.3897/zse.98.79213</ext-link></mixed-citation></ref><ref id="B27"><mixed-citation xmlns:xlink="http://www.w3.org/1999/xlink" xlink:type="simple"><person-group><name name-style="western"><surname>Daudin</surname><given-names>FM</given-names></name></person-group> (<year>1802</year>) Histoire naturelle des rainettes, des grenouilles et des crapauds. Avec planches. Levrault.</mixed-citation></ref><ref id="B55"><mixed-citation xmlns:xlink="http://www.w3.org/1999/xlink" xlink:type="simple"><person-group><name name-style="western"><surname>Khan</surname><given-names>MS</given-names></name></person-group> (<year>2001</year>) <article-title>Notes on cranial-ridged toads of Pakistan and description of a new subspecies (<tp:taxon-name><tp:taxon-name-part taxon-name-part-type="class">Amphibia</tp:taxon-name-part></tp:taxon-name>: <tp:taxon-name><tp:taxon-name-part taxon-name-part-type="family">Bufonidae</tp:taxon-name-part></tp:taxon-name>).</article-title><source>Pakistan Journal of Zoology</source><volume>33</volume>(<issue>4</issue>): <fpage>293</fpage>–<lpage>298</lpage>.</mixed-citation></ref><ref id="B93"><mixed-citation xmlns:xlink="http://www.w3.org/1999/xlink" xlink:type="simple"><person-group><name name-style="western"><surname>Shahriza</surname><given-names>S</given-names></name><name name-style="western"><surname>Ibrahim</surname><given-names>J</given-names></name></person-group> (<year>2012</year>) <article-title>The amphibian diversity of Bukit Jana, Taiping, Perak.</article-title><source>Tropical Life Sciences Research</source><volume>23</volume>(<issue>2</issue>): <fpage>49</fpage>–<lpage>57</lpage>.</mixed-citation></ref><ref id="B2"><mixed-citation xmlns:xlink="http://www.w3.org/1999/xlink" xlink:type="simple"><person-group><name name-style="western"><surname>Badli-Sham</surname><given-names>BH</given-names></name><name name-style="western"><surname>Shahirah-Ibrahim</surname><given-names>N</given-names></name><name name-style="western"><surname>Goh</surname><given-names>SX</given-names></name><name name-style="western"><surname>Syamila-Noh</surname><given-names>H</given-names></name><name name-style="western"><surname>Abdul Shukor</surname><given-names>NSA</given-names></name><name name-style="western"><surname>Shafie</surname><given-names>FA</given-names></name><name name-style="western"><surname>Md Daud</surname><given-names>A</given-names></name><name name-style="western"><surname>Abdul Razak</surname><given-names>FA</given-names></name><name name-style="western"><surname>Rosli</surname><given-names>R</given-names></name><name name-style="western"><surname>Abdul Aziz</surname><given-names>AA</given-names></name><name name-style="western"><surname>Mohammad</surname><given-names>FNF</given-names></name><name name-style="western"><surname>Kamaruzzaman</surname><given-names>MF</given-names></name><name name-style="western"><surname>Mohamad</surname><given-names>S</given-names></name><name name-style="western"><surname>Dzu</surname><given-names>K</given-names></name><name name-style="western"><surname>Shariffudin</surname><given-names>A</given-names></name><name name-style="western"><surname>Najwa-Sawawi</surname><given-names>S</given-names></name><name name-style="western"><surname>Ahmad</surname><given-names>A</given-names></name></person-group> (<year>2019</year>) <article-title>Herpetofauna of Universiti Malaysia Terengganu Campus: Sustaining biodiversity in campus green area.</article-title><source>Journal of Sustainability Science and Management</source><volume>14</volume>(<issue>1</issue>): <fpage>11</fpage>–<lpage>28</lpage>.</mixed-citation></ref><ref id="B5"><mixed-citation xmlns:xlink="http://www.w3.org/1999/xlink" xlink:type="simple"><person-group><name name-style="western"><surname>Bisht</surname><given-names>K</given-names></name><name name-style="western"><surname>Garg</surname><given-names>S</given-names></name><name name-style="western"><surname>Sarmah</surname><given-names>A</given-names></name><name name-style="western"><surname>Sengupta</surname><given-names>S</given-names></name><name name-style="western"><surname>Biju</surname><given-names>SD</given-names></name></person-group> (<year>2021</year>) <article-title>Lost, forgotten, and overlooked: systematic reassessment of two lesser-known toad species (<tp:taxon-name><tp:taxon-name-part taxon-name-part-type="order">Anura</tp:taxon-name-part></tp:taxon-name>, <tp:taxon-name><tp:taxon-name-part taxon-name-part-type="family">Bufonidae</tp:taxon-name-part></tp:taxon-name>) from Peninsular India and another wide-ranging northern species.</article-title><source>Zoosystematics and Evolution</source><volume>97</volume>(<issue>2</issue>): <fpage>451</fpage>–<lpage>470</lpage>. <ext-link xlink:href="10.3897/zse.97.61770" ext-link-type="doi" xlink:type="simple">https://doi.org/10.3897/zse.97.61770</ext-link></mixed-citation></ref></ref-list></tp:taxon-treatment>
