# Supplementary material for: ﻿A decade of amphibian studies (Animalia, Amphibia) at Sekayu lowland forest, Hulu Terengganu, Peninsular Malaysia
Source: Zookeys. 2023 Mar 31;1157:43–93. doi: 10.3897/zookeys.1157.95873 (PMC10311392; doi:10.3897/zookeys.1157.95873)
Supplement: XML Treatment for Rentapia flavomaculata [file zookeys.1157.95873-treatment8.xml]

<!DOCTYPE tp:taxon-treatment
  PUBLIC "-//TaxonX//DTD Taxonomic Treatment Publishing DTD v0 20100105//EN" "tax-treatment-NSO.dtd">
<tp:taxon-treatment xmlns:tp="http://www.plazi.org/taxpub"><tp:treatment-meta><kwd-group><label>Taxon classification</label><kwd>
                  <named-content content-type="kingdom">Animalia</named-content>
                </kwd><kwd>
                  <named-content content-type="order">Anura</named-content>
                </kwd><kwd>
                  <named-content content-type="family">Bufonidae</named-content>
                </kwd></kwd-group><mixed-citation publication-type="journal"><person-group><name><surname>Badli-Sham</surname><given-names>Baizul Hafsyam</given-names></name><name><surname>Syafiq</surname><given-names>Muhamad Fatihah</given-names></name><name><surname>Aziz</surname><given-names>Mohd Shahrizan Azrul</given-names></name><name><surname>Mohd Jalil</surname><given-names>Natrah Rafiqah</given-names></name><name><surname>Awang</surname><given-names>Muhammad Taufik</given-names></name><name><surname>Othman</surname><given-names>Muhammad Nouril Ammin</given-names></name><name><surname>Abdul Aziz</surname><given-names>Anis Azira</given-names></name><name><surname>Dzu</surname><given-names>Khunirah</given-names></name><name><surname>Abdol Wahab</surname><given-names>Nurul Asyikin</given-names></name><name><surname>Jamil</surname><given-names>Nor Liyana</given-names></name><name><surname>Ismail</surname><given-names>Murni Azima</given-names></name><name><surname>Wan Azman</surname><given-names>Wan Ahmad Aidil</given-names></name><name><surname>Xin Wei</surname><given-names>Ooi</given-names></name><name><surname>Jamaha</surname><given-names>Nur Ain Nabilah</given-names></name><name><surname>Aqmal-Naser</surname><given-names>Mohamad</given-names></name><name><surname>Fahmi-Ahmad</surname><given-names>Muhammad</given-names></name><name><surname>Shahirah-Ibrahim</surname><given-names>Noor</given-names></name><name><surname>Rizal</surname><given-names>Syed Ahmad</given-names></name><name><surname>Belabut</surname><given-names>Daicus M.</given-names></name><name><surname>Kin Onn</surname><given-names>Chan</given-names></name><name><surname>Quah</surname><given-names>Evan Seng Huat</given-names></name><name><surname>Grismer</surname><given-names>Larry Lee</given-names></name><name><surname>Ahmad</surname><given-names>Amirrudin B.</given-names></name></person-group><article-title>﻿A decade of amphibian studies (<tp:taxon-name><tp:taxon-name-part taxon-name-part-type="kingdom">Animalia</tp:taxon-name-part></tp:taxon-name>, <tp:taxon-name><tp:taxon-name-part taxon-name-part-type="class">Amphibia</tp:taxon-name-part></tp:taxon-name>) at Sekayu lowland forest, Hulu Terengganu, Peninsular Malaysia</article-title><source>Zookeys</source><day>31</day><month>03</month><year>2023</year><volume>1157</volume><fpage>43</fpage><lpage>93</lpage><pub-id pub-id-type="doi">10.3897/zookeys.1157.95873</pub-id></mixed-citation></tp:treatment-meta><tp:nomenclature><label>﻿</label><tp:taxon-name>
                <object-id xmlns:xlink="http://www.w3.org/1999/xlink" content-type="arpha" xlink:type="simple">177C63F7-5388-5478-AF05-151980723725</object-id>
                <tp:taxon-name-part taxon-name-part-type="genus" reg="Rentapia">Rentapia</tp:taxon-name-part>
                <tp:taxon-name-part taxon-name-part-type="species" reg="flavomaculata">flavomaculata</tp:taxon-name-part>
              </tp:taxon-name><tp:taxon-authority>Chan, Abraham &amp; Badli-Sham, 2020</tp:taxon-authority><xref ref-type="fig" rid="F3">Fig. 3G, H Yellow Spotted Tree Toad</xref></tp:nomenclature><tp:treatment-sec sec-type="Examined specimens" id="SECID0EP1BI"><title>Examined specimens.</title><p>Two adult females were collected from <abbrev xmlns:xlink="http://www.w3.org/1999/xlink" xlink:title="Sekayu Recreational Forest" id="ABBRID0EV1BI" xlink:type="simple">SRF</abbrev> (UMTZC1404 and UMTZC1495, <abbrev xmlns:xlink="http://www.w3.org/1999/xlink" xlink:title="snout-vent length" id="ABBRID0EZ1BI" xlink:type="simple">SVL</abbrev> = 102–104 mm).</p></tp:treatment-sec><tp:treatment-sec sec-type="Identification" id="SECID0E41BI"><title>Identification.</title><p>Morphological characters of the specimens agreed well with the description of <xref ref-type="bibr" rid="B17">Chan et al. (2020a)</xref>. Size (<abbrev xmlns:xlink="http://www.w3.org/1999/xlink" xlink:title="snout-vent length" id="ABBRID0EH2BI" xlink:type="simple">SVL</abbrev>: 102–104 mm, <italic>n</italic> = 2 females); moderately stout bodies; head without bony ridges; tympanum distinct; paratoid gland short and distinct; finger tips long and expended into broad discs; inner metatarsal tubercles larger than outer; body greenish with yellow spots and reticulations; venter finely granular. One male from areas near <abbrev xmlns:xlink="http://www.w3.org/1999/xlink" xlink:title="Sekayu Recreational Forest" id="ABBRID0EN2BI" xlink:type="simple">SRF</abbrev> was observed and photographed (Fig. <xref ref-type="fig" rid="F3">3G</xref>).</p></tp:treatment-sec><tp:treatment-sec sec-type="remarks" id="SECID0EV2BI"><title>Remarks.</title><p>The first collected specimen UMTZC1404 (Fig. <xref ref-type="fig" rid="F2">2H</xref>) was from a small stream of the Bubu River, and UMTZC1495 was from a small stream of the Peres River, and the photographed male (Fig. <xref ref-type="fig" rid="F3">3G</xref>) was from the latter location. Both preserved specimens were collected during the post-monsoon season at <abbrev xmlns:xlink="http://www.w3.org/1999/xlink" xlink:title="Sekayu Recreational Forest" id="ABBRID0ED3BI" xlink:type="simple">SRF</abbrev>. Both were seen on rotten logs and tree trunks within the vicinity of the small streams.</p></tp:treatment-sec><tp:treatment-sec><!--Section generated to contain objects referenced in tp:taxon-treatment.--><fig id="F3" position="float" orientation="portrait"><object-id xmlns:xlink="http://www.w3.org/1999/xlink" content-type="doi" xlink:type="simple">10.3897/zookeys.1157.95873.figure3</object-id><object-id xmlns:xlink="http://www.w3.org/1999/xlink" content-type="arpha" xlink:type="simple">1C3BDE77-07D6-55BB-A4EE-5EBB4FE04F1D</object-id><label>Figure 3.</label><caption><p><bold>A</bold><italic><tp:taxon-name><tp:taxon-name-part taxon-name-part-type="genus" reg="Ansonia">Ansonia</tp:taxon-name-part><tp:taxon-name-part taxon-name-part-type="species" reg="latiffi">latiffi</tp:taxon-name-part></tp:taxon-name></italic><bold>B</bold><italic><tp:taxon-name><tp:taxon-name-part taxon-name-part-type="genus" reg="Ansonia">Ansonia</tp:taxon-name-part><tp:taxon-name-part taxon-name-part-type="species" reg="lumut">lumut</tp:taxon-name-part></tp:taxon-name></italic><bold>C</bold><italic><tp:taxon-name><tp:taxon-name-part taxon-name-part-type="genus" reg="Duttaphrynus">Duttaphrynus</tp:taxon-name-part><tp:taxon-name-part taxon-name-part-type="species" reg="bengalensis">bengalensis</tp:taxon-name-part></tp:taxon-name></italic> (<italic><tp:taxon-name><tp:taxon-name-part taxon-name-part-type="genus" reg="Duttaphrynus">Duttaphrynus</tp:taxon-name-part></tp:taxon-name></italic> sp.1) <bold>D</bold><italic><tp:taxon-name><tp:taxon-name-part taxon-name-part-type="genus" reg="Ingerophrynus">Ingerophrynus</tp:taxon-name-part><tp:taxon-name-part taxon-name-part-type="species" reg="parvus">parvus</tp:taxon-name-part></tp:taxon-name></italic><bold>E</bold><italic><tp:taxon-name><tp:taxon-name-part taxon-name-part-type="genus" reg="Leptophryne">Leptophryne</tp:taxon-name-part><tp:taxon-name-part taxon-name-part-type="species" reg="borbonica">borbonica</tp:taxon-name-part></tp:taxon-name></italic><bold>F</bold><italic><tp:taxon-name><tp:taxon-name-part taxon-name-part-type="genus" reg="Phrynoidis">Phrynoidis</tp:taxon-name-part><tp:taxon-name-part taxon-name-part-type="species" reg="asper">asper</tp:taxon-name-part></tp:taxon-name></italic><bold>G</bold> male <italic><tp:taxon-name><tp:taxon-name-part taxon-name-part-type="genus" reg="Rentapia">Rentapia</tp:taxon-name-part><tp:taxon-name-part taxon-name-part-type="species" reg="flavomaculata">flavomaculata</tp:taxon-name-part></tp:taxon-name></italic><bold>H</bold> female <italic><tp:taxon-name><tp:taxon-name-part taxon-name-part-type="genus" reg="Rentapia">R.</tp:taxon-name-part><tp:taxon-name-part taxon-name-part-type="species" reg="flavomaculata">flavomaculata</tp:taxon-name-part></tp:taxon-name></italic>.</p></caption><graphic xmlns:xlink="http://www.w3.org/1999/xlink" xlink:href="zookeys-1157-043_article-95873__-g003.jpg" position="float" orientation="portrait" xlink:type="simple" id="oo_832317.jpg"><uri content-type="original_file" xlink:type="simple">https://binary.pensoft.net/fig/832317</uri></graphic></fig><fig id="F2" position="float" orientation="portrait"><object-id xmlns:xlink="http://www.w3.org/1999/xlink" content-type="doi" xlink:type="simple">10.3897/zookeys.1157.95873.figure2</object-id><object-id xmlns:xlink="http://www.w3.org/1999/xlink" content-type="arpha" xlink:type="simple">41D18387-A5A1-510B-B4FE-B4AB28881B59</object-id><label>Figure 2.</label><caption><p><tp:taxon-name><tp:taxon-name-part taxon-name-part-type="genus" reg="Ichthyophis">Ichthyophis</tp:taxon-name-part><tp:taxon-name-part taxon-name-part-type="uncertainty-rank">cf.</tp:taxon-name-part><tp:taxon-name-part taxon-name-part-type="species" reg="asplenius">asplenius</tp:taxon-name-part></tp:taxon-name>.</p></caption><graphic xmlns:xlink="http://www.w3.org/1999/xlink" xlink:href="zookeys-1157-043_article-95873__-g002.jpg" position="float" orientation="portrait" xlink:type="simple" id="oo_832316.jpg"><uri content-type="original_file" xlink:type="simple">https://binary.pensoft.net/fig/832316</uri></graphic></fig></tp:treatment-sec><ref-list><ref id="B17"><mixed-citation xmlns:xlink="http://www.w3.org/1999/xlink" xlink:type="simple"><person-group><name name-style="western"><surname>Chan</surname><given-names>KO</given-names></name><name name-style="western"><surname>Abraham</surname><given-names>RK</given-names></name><name name-style="western"><surname>Badli-Sham</surname><given-names>BH</given-names></name></person-group> (<year>2020a</year>) <article-title>A revision of the Asian tree toad complex <italic><tp:taxon-name><tp:taxon-name-part taxon-name-part-type="genus">Rentapia</tp:taxon-name-part><tp:taxon-name-part taxon-name-part-type="species">hosii</tp:taxon-name-part></tp:taxon-name></italic> (<tp:taxon-name><tp:taxon-name-part taxon-name-part-type="order">Anura</tp:taxon-name-part></tp:taxon-name>: <tp:taxon-name><tp:taxon-name-part taxon-name-part-type="family">Bufonidae</tp:taxon-name-part></tp:taxon-name>) with the description of a new species from Peninsular Malaysia.</article-title><source>The Raffles Bulletin of Zoology</source><volume>68</volume>: <fpage>595</fpage>–<lpage>607</lpage>. <ext-link xlink:href="10.26107/RBZ-2020-0075" ext-link-type="doi" xlink:type="simple">https://doi.org/10.26107/RBZ-2020-0075</ext-link></mixed-citation></ref></ref-list></tp:taxon-treatment>
