# Supplementary material for: ﻿A decade of amphibian studies (Animalia, Amphibia) at Sekayu lowland forest, Hulu Terengganu, Peninsular Malaysia
Source: Zookeys. 2023 Mar 31;1157:43–93. doi: 10.3897/zookeys.1157.95873 (PMC10311392; doi:10.3897/zookeys.1157.95873)
Supplement: XML Treatment for Limnonectes hascheanus [file zookeys.1157.95873-treatment11.xml]

<!DOCTYPE tp:taxon-treatment
  PUBLIC "-//TaxonX//DTD Taxonomic Treatment Publishing DTD v0 20100105//EN" "tax-treatment-NSO.dtd">
<tp:taxon-treatment xmlns:tp="http://www.plazi.org/taxpub"><tp:treatment-meta><kwd-group><label>Taxon classification</label><kwd>
                  <named-content content-type="kingdom">Animalia</named-content>
                </kwd><kwd>
                  <named-content content-type="order">Anura</named-content>
                </kwd><kwd>
                  <named-content content-type="family">Dicroglossidae</named-content>
                </kwd></kwd-group><mixed-citation publication-type="journal"><person-group><name><surname>Badli-Sham</surname><given-names>Baizul Hafsyam</given-names></name><name><surname>Syafiq</surname><given-names>Muhamad Fatihah</given-names></name><name><surname>Aziz</surname><given-names>Mohd Shahrizan Azrul</given-names></name><name><surname>Mohd Jalil</surname><given-names>Natrah Rafiqah</given-names></name><name><surname>Awang</surname><given-names>Muhammad Taufik</given-names></name><name><surname>Othman</surname><given-names>Muhammad Nouril Ammin</given-names></name><name><surname>Abdul Aziz</surname><given-names>Anis Azira</given-names></name><name><surname>Dzu</surname><given-names>Khunirah</given-names></name><name><surname>Abdol Wahab</surname><given-names>Nurul Asyikin</given-names></name><name><surname>Jamil</surname><given-names>Nor Liyana</given-names></name><name><surname>Ismail</surname><given-names>Murni Azima</given-names></name><name><surname>Wan Azman</surname><given-names>Wan Ahmad Aidil</given-names></name><name><surname>Xin Wei</surname><given-names>Ooi</given-names></name><name><surname>Jamaha</surname><given-names>Nur Ain Nabilah</given-names></name><name><surname>Aqmal-Naser</surname><given-names>Mohamad</given-names></name><name><surname>Fahmi-Ahmad</surname><given-names>Muhammad</given-names></name><name><surname>Shahirah-Ibrahim</surname><given-names>Noor</given-names></name><name><surname>Rizal</surname><given-names>Syed Ahmad</given-names></name><name><surname>Belabut</surname><given-names>Daicus M.</given-names></name><name><surname>Kin Onn</surname><given-names>Chan</given-names></name><name><surname>Quah</surname><given-names>Evan Seng Huat</given-names></name><name><surname>Grismer</surname><given-names>Larry Lee</given-names></name><name><surname>Ahmad</surname><given-names>Amirrudin B.</given-names></name></person-group><article-title>﻿A decade of amphibian studies (<tp:taxon-name><tp:taxon-name-part taxon-name-part-type="kingdom">Animalia</tp:taxon-name-part></tp:taxon-name>, <tp:taxon-name><tp:taxon-name-part taxon-name-part-type="class">Amphibia</tp:taxon-name-part></tp:taxon-name>) at Sekayu lowland forest, Hulu Terengganu, Peninsular Malaysia</article-title><source>Zookeys</source><day>31</day><month>03</month><year>2023</year><volume>1157</volume><fpage>43</fpage><lpage>93</lpage><pub-id pub-id-type="doi">10.3897/zookeys.1157.95873</pub-id></mixed-citation></tp:treatment-meta><tp:nomenclature><label>﻿</label><tp:taxon-name>
                <object-id xmlns:xlink="http://www.w3.org/1999/xlink" content-type="arpha" xlink:type="simple">1CB2A9EA-DF1A-558E-9260-9DA97344DA21</object-id>
                <tp:taxon-name-part taxon-name-part-type="genus" reg="Limnonectes">Limnonectes</tp:taxon-name-part>
                <tp:taxon-name-part taxon-name-part-type="species" reg="hascheanus">hascheanus</tp:taxon-name-part>
              </tp:taxon-name><tp:taxon-authority>(Stoliczka, 1870)</tp:taxon-authority><xref ref-type="fig" rid="F4">Fig. 4C Hill Forest Frog</xref></tp:nomenclature><tp:treatment-sec sec-type="Examined specimens" id="SECID0EGICI"><title>Examined specimens.</title><p>Two male specimens were collected from <abbrev xmlns:xlink="http://www.w3.org/1999/xlink" xlink:title="Sekayu Agricultural Park" id="ABBRID0EMICI" xlink:type="simple">SAP</abbrev> (UMTZC1516, <abbrev xmlns:xlink="http://www.w3.org/1999/xlink" xlink:title="snout-vent length" id="ABBRID0EQICI" xlink:type="simple">SVL</abbrev> = 29 mm) and <abbrev xmlns:xlink="http://www.w3.org/1999/xlink" xlink:title="Sekayu Recreational Forest" id="ABBRID0EUICI" xlink:type="simple">SRF</abbrev> (UMTZC1529, <abbrev xmlns:xlink="http://www.w3.org/1999/xlink" xlink:title="snout-vent length" id="ABBRID0EYICI" xlink:type="simple">SVL</abbrev> = 19 mm).</p></tp:treatment-sec><tp:treatment-sec sec-type="Identification" id="SECID0E3ICI"><title>Identification.</title><p>Morphological characters of the specimens agreed well with the description by <xref ref-type="bibr" rid="B3">Berry (1975)</xref> and <xref ref-type="bibr" rid="B49">Hong et al. (2021)</xref>. Size (<abbrev xmlns:xlink="http://www.w3.org/1999/xlink" xlink:title="snout-vent length" id="ABBRID0EKJCI" xlink:type="simple">SVL</abbrev>: 19–29 mm, <italic>n</italic> = 2 males); vomerine teeth in two oblique oval groups; head moderate; dark crossbar between eyes; rounded snout; tympanum distinct; distinct supratympanic fold from eye to shoulder; inner metatarsal tubercles large; outer metatarsal tubercles absent; digit tips lacking of circum marginal grooves; toes webbed but not reaching discs of second and third toes; dorsum skin smooth with small and low tubercles; dorsolateral fold absent; dorsum colour pale brown with small dark spots and W-shaped marking.</p></tp:treatment-sec><tp:treatment-sec sec-type="remarks" id="SECID0EQJCI"><title>Remarks.</title><p>UMTZC1516 was collected from hilly terrain at <abbrev xmlns:xlink="http://www.w3.org/1999/xlink" xlink:title="Sekayu Agricultural Park" id="ABBRID0EWJCI" xlink:type="simple">SAP</abbrev> and they are usually seen quietly perched amongst piles of dead leaves. UMTZC1529 was found at the Herbal Park within <abbrev xmlns:xlink="http://www.w3.org/1999/xlink" xlink:title="Sekayu Recreational Forest" id="ABBRID0E1JCI" xlink:type="simple">SRF</abbrev> on similar substrate as the preceding specimen.</p></tp:treatment-sec><tp:treatment-sec><!--Section generated to contain objects referenced in tp:taxon-treatment.--><fig id="F4" position="float" orientation="portrait"><object-id xmlns:xlink="http://www.w3.org/1999/xlink" content-type="doi" xlink:type="simple">10.3897/zookeys.1157.95873.figure4</object-id><object-id xmlns:xlink="http://www.w3.org/1999/xlink" content-type="arpha" xlink:type="simple">72F0ED2F-F6D9-5DA2-BB53-071EF5B9B435</object-id><label>Figure 4.</label><caption><p><bold>A</bold><italic><tp:taxon-name><tp:taxon-name-part taxon-name-part-type="genus" reg="Fejervarya">Fejervarya</tp:taxon-name-part><tp:taxon-name-part taxon-name-part-type="species" reg="limnocharis">limnocharis</tp:taxon-name-part></tp:taxon-name></italic><bold>B</bold><italic><tp:taxon-name><tp:taxon-name-part taxon-name-part-type="genus" reg="Limnonectes">Limnonectes</tp:taxon-name-part><tp:taxon-name-part taxon-name-part-type="species" reg="blythii">blythii</tp:taxon-name-part></tp:taxon-name></italic><bold>C</bold><italic><tp:taxon-name><tp:taxon-name-part taxon-name-part-type="genus" reg="Limnonectes">L.</tp:taxon-name-part><tp:taxon-name-part taxon-name-part-type="species" reg="hascheanus">hascheanus</tp:taxon-name-part></tp:taxon-name></italic><bold>D</bold><italic><tp:taxon-name><tp:taxon-name-part taxon-name-part-type="genus" reg="Limnonectes">L.</tp:taxon-name-part><tp:taxon-name-part taxon-name-part-type="species" reg="deinodon">deinodon</tp:taxon-name-part></tp:taxon-name></italic><bold>E</bold><italic><tp:taxon-name><tp:taxon-name-part taxon-name-part-type="genus" reg="Limnonectes">L.</tp:taxon-name-part><tp:taxon-name-part taxon-name-part-type="species" reg="malesianus">malesianus</tp:taxon-name-part></tp:taxon-name></italic><bold>F</bold><italic><tp:taxon-name><tp:taxon-name-part taxon-name-part-type="genus" reg="Limnonectes">L.</tp:taxon-name-part><tp:taxon-name-part taxon-name-part-type="species" reg="plicatellus">plicatellus</tp:taxon-name-part></tp:taxon-name></italic><bold>G</bold><italic><tp:taxon-name><tp:taxon-name-part taxon-name-part-type="genus" reg="Limnonectes">L.</tp:taxon-name-part><tp:taxon-name-part taxon-name-part-type="species" reg="utara">utara</tp:taxon-name-part></tp:taxon-name></italic><bold>H</bold><italic><tp:taxon-name><tp:taxon-name-part taxon-name-part-type="genus" reg="Occidozyga">Occidozyga</tp:taxon-name-part><tp:taxon-name-part taxon-name-part-type="species" reg="sumatrana">sumatrana</tp:taxon-name-part></tp:taxon-name></italic><bold>I</bold><italic><tp:taxon-name><tp:taxon-name-part taxon-name-part-type="genus" reg="Occidozyga">O.</tp:taxon-name-part><tp:taxon-name-part taxon-name-part-type="species" reg="martensii">martensii</tp:taxon-name-part></tp:taxon-name></italic>.</p></caption><graphic xmlns:xlink="http://www.w3.org/1999/xlink" xlink:href="zookeys-1157-043_article-95873__-g004.jpg" position="float" orientation="portrait" xlink:type="simple" id="oo_832318.jpg"><uri content-type="original_file" xlink:type="simple">https://binary.pensoft.net/fig/832318</uri></graphic></fig></tp:treatment-sec><ref-list><ref id="B3"><mixed-citation xmlns:xlink="http://www.w3.org/1999/xlink" xlink:type="simple"><person-group><name name-style="western"><surname>Berry</surname><given-names>PY</given-names></name></person-group> (<year>1975</year>) <source>The amphibian fauna of Peninsular Malaysia.</source><publisher-name>Tropical Press</publisher-name>, <publisher-loc>Kuala Lumpur</publisher-loc>, <size units="page">130 pp</size>.</mixed-citation></ref><ref id="B49"><mixed-citation xmlns:xlink="http://www.w3.org/1999/xlink" xlink:type="simple"><person-group><name name-style="western"><surname>Hong</surname><given-names>Z</given-names></name><name name-style="western"><surname>Shahrul</surname><given-names>AMS</given-names></name><name name-style="western"><surname>Grismer</surname><given-names>LL</given-names></name><name name-style="western"><surname>Quah</surname><given-names>ESH</given-names></name></person-group> (<year>2021</year>) <article-title>Preliminary report on the herpetofaunal diversity of Batu Hampar Recreational Forest, Kedah, Malaysia.</article-title><source>Check List</source><volume>17</volume>(<issue>3</issue>): <fpage>791</fpage>–<lpage>814</lpage>. <ext-link xlink:href="10.15560/17.3.791" ext-link-type="doi" xlink:type="simple">https://doi.org/10.15560/17.3.791</ext-link></mixed-citation></ref></ref-list></tp:taxon-treatment>
