# Supplementary material for: ﻿A decade of amphibian studies (Animalia, Amphibia) at Sekayu lowland forest, Hulu Terengganu, Peninsular Malaysia
Source: Zookeys. 2023 Mar 31;1157:43–93. doi: 10.3897/zookeys.1157.95873 (PMC10311392; doi:10.3897/zookeys.1157.95873)
Supplement: XML Treatment for Micryletta dissimulans [file zookeys.1157.95873-treatment26.xml]

<!DOCTYPE tp:taxon-treatment
  PUBLIC "-//TaxonX//DTD Taxonomic Treatment Publishing DTD v0 20100105//EN" "tax-treatment-NSO.dtd">
<tp:taxon-treatment xmlns:tp="http://www.plazi.org/taxpub"><tp:treatment-meta><kwd-group><label>Taxon classification</label><kwd>
                  <named-content content-type="kingdom">Animalia</named-content>
                </kwd><kwd>
                  <named-content content-type="order">Anura</named-content>
                </kwd><kwd>
                  <named-content content-type="family">Microhylidae</named-content>
                </kwd></kwd-group><mixed-citation publication-type="journal"><person-group><name><surname>Badli-Sham</surname><given-names>Baizul Hafsyam</given-names></name><name><surname>Syafiq</surname><given-names>Muhamad Fatihah</given-names></name><name><surname>Aziz</surname><given-names>Mohd Shahrizan Azrul</given-names></name><name><surname>Mohd Jalil</surname><given-names>Natrah Rafiqah</given-names></name><name><surname>Awang</surname><given-names>Muhammad Taufik</given-names></name><name><surname>Othman</surname><given-names>Muhammad Nouril Ammin</given-names></name><name><surname>Abdul Aziz</surname><given-names>Anis Azira</given-names></name><name><surname>Dzu</surname><given-names>Khunirah</given-names></name><name><surname>Abdol Wahab</surname><given-names>Nurul Asyikin</given-names></name><name><surname>Jamil</surname><given-names>Nor Liyana</given-names></name><name><surname>Ismail</surname><given-names>Murni Azima</given-names></name><name><surname>Wan Azman</surname><given-names>Wan Ahmad Aidil</given-names></name><name><surname>Xin Wei</surname><given-names>Ooi</given-names></name><name><surname>Jamaha</surname><given-names>Nur Ain Nabilah</given-names></name><name><surname>Aqmal-Naser</surname><given-names>Mohamad</given-names></name><name><surname>Fahmi-Ahmad</surname><given-names>Muhammad</given-names></name><name><surname>Shahirah-Ibrahim</surname><given-names>Noor</given-names></name><name><surname>Rizal</surname><given-names>Syed Ahmad</given-names></name><name><surname>Belabut</surname><given-names>Daicus M.</given-names></name><name><surname>Kin Onn</surname><given-names>Chan</given-names></name><name><surname>Quah</surname><given-names>Evan Seng Huat</given-names></name><name><surname>Grismer</surname><given-names>Larry Lee</given-names></name><name><surname>Ahmad</surname><given-names>Amirrudin B.</given-names></name></person-group><article-title>﻿A decade of amphibian studies (<tp:taxon-name><tp:taxon-name-part taxon-name-part-type="kingdom">Animalia</tp:taxon-name-part></tp:taxon-name>, <tp:taxon-name><tp:taxon-name-part taxon-name-part-type="class">Amphibia</tp:taxon-name-part></tp:taxon-name>) at Sekayu lowland forest, Hulu Terengganu, Peninsular Malaysia</article-title><source>Zookeys</source><day>31</day><month>03</month><year>2023</year><volume>1157</volume><fpage>43</fpage><lpage>93</lpage><pub-id pub-id-type="doi">10.3897/zookeys.1157.95873</pub-id></mixed-citation></tp:treatment-meta><tp:nomenclature><label>﻿</label><tp:taxon-name>
                <object-id xmlns:xlink="http://www.w3.org/1999/xlink" content-type="arpha" xlink:type="simple">3C0A169D-8217-5C62-A8B9-9B594C9D54E1</object-id>
                <tp:taxon-name-part taxon-name-part-type="genus" reg="Micryletta">Micryletta</tp:taxon-name-part>
                <tp:taxon-name-part taxon-name-part-type="species" reg="dissimulans">dissimulans</tp:taxon-name-part>
              </tp:taxon-name><tp:taxon-authority>Suwannapoom, Nguyen, Pawangkhanant, Gorin, Chomdej, Che &amp; Poyarkov, 2020</tp:taxon-authority><xref ref-type="fig" rid="F5">Fig. 5I Camouflaged Paddy Frog</xref></tp:nomenclature><tp:treatment-sec sec-type="Examined specimens" id="SECID0E24DI"><title>Examined specimens.</title><p>Five specimens were collected from <abbrev xmlns:xlink="http://www.w3.org/1999/xlink" xlink:title="Sekayu Recreational Forest" id="ABBRID0EB5DI" xlink:type="simple">SRF</abbrev> consisted of males (UMTZC1519, UMTZC1521 and UMTZC1573, <abbrev xmlns:xlink="http://www.w3.org/1999/xlink" xlink:title="snout-vent length" id="ABBRID0EF5DI" xlink:type="simple">SVL</abbrev> = 18–23 mm) and females (UMTZC1520 and UMTZC1523, <abbrev xmlns:xlink="http://www.w3.org/1999/xlink" xlink:title="snout-vent length" id="ABBRID0EJ5DI" xlink:type="simple">SVL</abbrev> = 23–26 mm).</p></tp:treatment-sec><tp:treatment-sec sec-type="Identification" id="SECID0EN5DI"><title>Identification.</title><p>Morphological characters of the specimens closely resembled the newly described <italic><tp:taxon-name><tp:taxon-name-part taxon-name-part-type="genus" reg="Micryletta">Micryletta</tp:taxon-name-part><tp:taxon-name-part taxon-name-part-type="species" reg="dissimulans">dissimulans</tp:taxon-name-part></tp:taxon-name></italic> from Saba Yoi District, Songkhla Province, Southern Thailand (<xref ref-type="bibr" rid="B100">Suwannapoom et al. 2020</xref>). Size (<abbrev xmlns:xlink="http://www.w3.org/1999/xlink" xlink:title="snout-vent length" id="ABBRID0EC6DI" xlink:type="simple">SVL</abbrev>: 18–23 mm, <italic>n</italic> = 3 males; 23–26 mm, <italic>n</italic> = 2 females); head longer than wide; snout round; interorbital distance two times wider than upper eyelid width; upper lips lacking white patches; tympanum small and barely visible; finger tips rounded; toe tips rounded and weakly dilated into small discs; fingers and toes without webbings; dorsum colour pale to reddish brown; dorsal pattern with merging brown blotches with beige edge; body flanks brown with black spots and whitish mottling.</p></tp:treatment-sec><tp:treatment-sec sec-type="remarks" id="SECID0EK6DI"><title>Remarks.</title><p><italic><tp:taxon-name><tp:taxon-name-part taxon-name-part-type="genus" reg="Micryletta">Micryletta</tp:taxon-name-part><tp:taxon-name-part taxon-name-part-type="species" reg="dissimulans">dissimulans</tp:taxon-name-part></tp:taxon-name></italic> was commonly found at open areas with grass or places with piles of dead leaves. This species is typically found in early November of each year until the end of the monsoon season. This species is a new record for the amphibians in Hulu Terengganu.</p></tp:treatment-sec><tp:treatment-sec><!--Section generated to contain objects referenced in tp:taxon-treatment.--><fig id="F5" position="float" orientation="portrait"><object-id xmlns:xlink="http://www.w3.org/1999/xlink" content-type="doi" xlink:type="simple">10.3897/zookeys.1157.95873.figure5</object-id><object-id xmlns:xlink="http://www.w3.org/1999/xlink" content-type="arpha" xlink:type="simple">8C391F3F-B069-59FD-AAF3-FF5E3741EC52</object-id><label>Figure 5.</label><caption><p><bold>A</bold><italic><tp:taxon-name><tp:taxon-name-part taxon-name-part-type="genus" reg="Kalophrynus">Kalophrynus</tp:taxon-name-part><tp:taxon-name-part taxon-name-part-type="species" reg="kiewi">kiewi</tp:taxon-name-part></tp:taxon-name></italic><bold>B</bold><italic><tp:taxon-name><tp:taxon-name-part taxon-name-part-type="genus" reg="Kalophrynus">K.</tp:taxon-name-part><tp:taxon-name-part taxon-name-part-type="species" reg="palmatissimus">palmatissimus</tp:taxon-name-part></tp:taxon-name></italic><bold>C</bold><italic><tp:taxon-name><tp:taxon-name-part taxon-name-part-type="genus" reg="Kaloula">Kaloula</tp:taxon-name-part><tp:taxon-name-part taxon-name-part-type="species" reg="latidisca">latidisca</tp:taxon-name-part></tp:taxon-name></italic><bold>D</bold><italic><tp:taxon-name><tp:taxon-name-part taxon-name-part-type="genus" reg="Kaloula">K.</tp:taxon-name-part><tp:taxon-name-part taxon-name-part-type="species" reg="pulchra">pulchra</tp:taxon-name-part></tp:taxon-name></italic><bold>E</bold><italic><tp:taxon-name><tp:taxon-name-part taxon-name-part-type="genus" reg="Microhyla">Microhyla</tp:taxon-name-part><tp:taxon-name-part taxon-name-part-type="species" reg="berdmorei">berdmorei</tp:taxon-name-part></tp:taxon-name></italic><bold>F</bold><italic><tp:taxon-name><tp:taxon-name-part taxon-name-part-type="genus" reg="Microhyla">M.</tp:taxon-name-part><tp:taxon-name-part taxon-name-part-type="species" reg="butleri">butleri</tp:taxon-name-part></tp:taxon-name></italic><bold>G</bold><tp:taxon-name><tp:taxon-name-part taxon-name-part-type="genus" reg="Microhyla">M.</tp:taxon-name-part><tp:taxon-name-part taxon-name-part-type="uncertainty-rank">cf.</tp:taxon-name-part><tp:taxon-name-part taxon-name-part-type="species" reg="heymonsi">heymonsi</tp:taxon-name-part></tp:taxon-name><bold>H</bold><italic><tp:taxon-name><tp:taxon-name-part taxon-name-part-type="genus" reg="Microhyla">M.</tp:taxon-name-part><tp:taxon-name-part taxon-name-part-type="species" reg="superciliaris">superciliaris</tp:taxon-name-part></tp:taxon-name></italic><bold>I</bold><italic><tp:taxon-name><tp:taxon-name-part taxon-name-part-type="genus" reg="Micryletta">Micryletta</tp:taxon-name-part><tp:taxon-name-part taxon-name-part-type="species" reg="dissimulans">dissimulans</tp:taxon-name-part></tp:taxon-name></italic>.</p></caption><graphic xmlns:xlink="http://www.w3.org/1999/xlink" xlink:href="zookeys-1157-043_article-95873__-g005.jpg" position="float" orientation="portrait" xlink:type="simple" id="oo_832319.jpg"><uri content-type="original_file" xlink:type="simple">https://binary.pensoft.net/fig/832319</uri></graphic></fig></tp:treatment-sec><ref-list><ref id="B100"><mixed-citation xmlns:xlink="http://www.w3.org/1999/xlink" xlink:type="simple"><person-group><name name-style="western"><surname>Suwannapoom</surname><given-names>C</given-names></name><name name-style="western"><surname>Van Nguyen</surname><given-names>T</given-names></name><name name-style="western"><surname>Pawangkhanant</surname><given-names>P</given-names></name><name name-style="western"><surname>Gorin</surname><given-names>VA</given-names></name><name name-style="western"><surname>Chomdej</surname><given-names>S</given-names></name><name name-style="western"><surname>Che</surname><given-names>J</given-names></name><name name-style="western"><surname>Poyarkov</surname><given-names>NA</given-names></name></person-group> (<year>2020</year>) <article-title>A new species of <italic><tp:taxon-name><tp:taxon-name-part taxon-name-part-type="genus">Micryletta</tp:taxon-name-part></tp:taxon-name></italic> (<tp:taxon-name><tp:taxon-name-part taxon-name-part-type="class">Amphibia</tp:taxon-name-part></tp:taxon-name>: <tp:taxon-name><tp:taxon-name-part taxon-name-part-type="family">Microhylidae</tp:taxon-name-part></tp:taxon-name>) from southern Thailand.</article-title><source>Zoological Research</source><volume>41</volume>(<issue>5</issue>): <fpage>581</fpage>–<lpage>588</lpage>. <ext-link xlink:href="10.24272/j.issn.2095-8137.2020.139" ext-link-type="doi" xlink:type="simple">https://doi.org/10.24272/j.issn.2095-8137.2020.139</ext-link></mixed-citation></ref></ref-list></tp:taxon-treatment>
