# Supplementary material for: ﻿A decade of amphibian studies (Animalia, Amphibia) at Sekayu lowland forest, Hulu Terengganu, Peninsular Malaysia
Source: Zookeys. 2023 Mar 31;1157:43–93. doi: 10.3897/zookeys.1157.95873 (PMC10311392; doi:10.3897/zookeys.1157.95873)
Supplement: XML Treatment for Pelobatrachus nasutus [file zookeys.1157.95873-treatment30.xml]

<!DOCTYPE tp:taxon-treatment
  PUBLIC "-//TaxonX//DTD Taxonomic Treatment Publishing DTD v0 20100105//EN" "tax-treatment-NSO.dtd">
<tp:taxon-treatment xmlns:tp="http://www.plazi.org/taxpub"><tp:treatment-meta><kwd-group><label>Taxon classification</label><kwd>
                  <named-content content-type="kingdom">Animalia</named-content>
                </kwd><kwd>
                  <named-content content-type="order">Anura</named-content>
                </kwd><kwd>
                  <named-content content-type="family">Megophryidae</named-content>
                </kwd></kwd-group><mixed-citation publication-type="journal"><person-group><name><surname>Badli-Sham</surname><given-names>Baizul Hafsyam</given-names></name><name><surname>Syafiq</surname><given-names>Muhamad Fatihah</given-names></name><name><surname>Aziz</surname><given-names>Mohd Shahrizan Azrul</given-names></name><name><surname>Mohd Jalil</surname><given-names>Natrah Rafiqah</given-names></name><name><surname>Awang</surname><given-names>Muhammad Taufik</given-names></name><name><surname>Othman</surname><given-names>Muhammad Nouril Ammin</given-names></name><name><surname>Abdul Aziz</surname><given-names>Anis Azira</given-names></name><name><surname>Dzu</surname><given-names>Khunirah</given-names></name><name><surname>Abdol Wahab</surname><given-names>Nurul Asyikin</given-names></name><name><surname>Jamil</surname><given-names>Nor Liyana</given-names></name><name><surname>Ismail</surname><given-names>Murni Azima</given-names></name><name><surname>Wan Azman</surname><given-names>Wan Ahmad Aidil</given-names></name><name><surname>Xin Wei</surname><given-names>Ooi</given-names></name><name><surname>Jamaha</surname><given-names>Nur Ain Nabilah</given-names></name><name><surname>Aqmal-Naser</surname><given-names>Mohamad</given-names></name><name><surname>Fahmi-Ahmad</surname><given-names>Muhammad</given-names></name><name><surname>Shahirah-Ibrahim</surname><given-names>Noor</given-names></name><name><surname>Rizal</surname><given-names>Syed Ahmad</given-names></name><name><surname>Belabut</surname><given-names>Daicus M.</given-names></name><name><surname>Kin Onn</surname><given-names>Chan</given-names></name><name><surname>Quah</surname><given-names>Evan Seng Huat</given-names></name><name><surname>Grismer</surname><given-names>Larry Lee</given-names></name><name><surname>Ahmad</surname><given-names>Amirrudin B.</given-names></name></person-group><article-title>﻿A decade of amphibian studies (<tp:taxon-name><tp:taxon-name-part taxon-name-part-type="kingdom">Animalia</tp:taxon-name-part></tp:taxon-name>, <tp:taxon-name><tp:taxon-name-part taxon-name-part-type="class">Amphibia</tp:taxon-name-part></tp:taxon-name>) at Sekayu lowland forest, Hulu Terengganu, Peninsular Malaysia</article-title><source>Zookeys</source><day>31</day><month>03</month><year>2023</year><volume>1157</volume><fpage>43</fpage><lpage>93</lpage><pub-id pub-id-type="doi">10.3897/zookeys.1157.95873</pub-id></mixed-citation></tp:treatment-meta><tp:nomenclature><label>﻿</label><tp:taxon-name>
                <object-id xmlns:xlink="http://www.w3.org/1999/xlink" content-type="arpha" xlink:type="simple">F99DA342-78DC-520C-B213-77196276C7C6</object-id>
                <tp:taxon-name-part taxon-name-part-type="genus" reg="Pelobatrachus">Pelobatrachus</tp:taxon-name-part>
                <tp:taxon-name-part taxon-name-part-type="species" reg="nasutus">nasutus</tp:taxon-name-part>
              </tp:taxon-name><tp:taxon-authority>(Schlegel, 1858)</tp:taxon-authority><xref ref-type="fig" rid="F7">Fig. 7D Malayan Horned Frog</xref></tp:nomenclature><tp:treatment-sec sec-type="Examined specimens" id="SECID0EOOAK"><title>Examined specimens.</title><p>Three specimens were collected from <abbrev xmlns:xlink="http://www.w3.org/1999/xlink" xlink:title="Sekayu lowland forest" id="ABBRID0EUOAK" xlink:type="simple">SLF</abbrev> (Juveniles: UMTZC1103 and UMTZC1187, <abbrev xmlns:xlink="http://www.w3.org/1999/xlink" xlink:title="snout-vent length" id="ABBRID0EYOAK" xlink:type="simple">SVL</abbrev> = 36–38 mm; Male: UMTZC1494, <abbrev xmlns:xlink="http://www.w3.org/1999/xlink" xlink:title="snout-vent length" id="ABBRID0E3OAK" xlink:type="simple">SVL</abbrev> = 94 mm).</p></tp:treatment-sec><tp:treatment-sec sec-type="Identification" id="SECID0EAPAK"><title>Identification.</title><p>Morphological characters of the specimens agreed well with the description by <xref ref-type="bibr" rid="B3">Berry (1975)</xref> and <xref ref-type="bibr" rid="B98">Sumarli et al. (2015)</xref>. Size (<abbrev xmlns:xlink="http://www.w3.org/1999/xlink" xlink:title="snout-vent length" id="ABBRID0EOPAK" xlink:type="simple">SVL</abbrev>: 36–38 mm, <italic>n</italic> = 2 juveniles; 94 mm, <italic>n</italic> = 1 male); large heads; tongue completely or partly notched posteriorly; vomerine teeth present; snout truncate and projecting beyond the lower jaw; upper eyelids and snout form pointed dermal projection; tympanum distinct; distinct supratympanic fold from eyes to shoulders; subarticular tubercles indistinct; metacarpal tubercles distinct; dorsum smooth with few tubercles; two pairs of longitudinal skin fold on back reaching until the vent; venter smooth with small tubercles.</p></tp:treatment-sec><tp:treatment-sec sec-type="remarks" id="SECID0EWPAK"><title>Remarks.</title><p><italic><tp:taxon-name><tp:taxon-name-part taxon-name-part-type="genus" reg="Pelobatrachus">Pelobatrachus</tp:taxon-name-part><tp:taxon-name-part taxon-name-part-type="species" reg="nasutus">nasutus</tp:taxon-name-part></tp:taxon-name></italic> were found on the forest floor at various locations: UMTZC1494, UMTZC1103 and UMTZC1187 were collected from the small stream of Peres Rivers where it was sighted on the forest floor. Afterwards, two individuals were observed on the forest floor beside the recreational trail at <abbrev xmlns:xlink="http://www.w3.org/1999/xlink" xlink:title="Sekayu Recreational Forest" id="ABBRID0EHQAK" xlink:type="simple">SRF</abbrev>, and three individuals were observed amongst the dead leaves at the banks of the small stream of the Peres River. Loud callings can be heard typically near the monsoon season.</p></tp:treatment-sec><tp:treatment-sec><!--Section generated to contain objects referenced in tp:taxon-treatment.--><fig id="F7" position="float" orientation="portrait"><object-id xmlns:xlink="http://www.w3.org/1999/xlink" content-type="doi" xlink:type="simple">10.3897/zookeys.1157.95873.figure7</object-id><object-id xmlns:xlink="http://www.w3.org/1999/xlink" content-type="arpha" xlink:type="simple">561704D9-1DFB-5E0E-9292-A3DD44B5B19F</object-id><label>Figure 7.</label><caption><p><bold>A</bold> juvenile <italic><tp:taxon-name><tp:taxon-name-part taxon-name-part-type="genus" reg="Leptobrachium">Leptobrachium</tp:taxon-name-part><tp:taxon-name-part taxon-name-part-type="species" reg="hendricksoni">hendricksoni</tp:taxon-name-part></tp:taxon-name></italic><bold>B</bold> adult <italic><tp:taxon-name><tp:taxon-name-part taxon-name-part-type="genus" reg="Leptobrachium">L.</tp:taxon-name-part><tp:taxon-name-part taxon-name-part-type="species" reg="hendricksoni">hendricksoni</tp:taxon-name-part></tp:taxon-name></italic><bold>C</bold><italic><tp:taxon-name><tp:taxon-name-part taxon-name-part-type="genus" reg="Leptobrachella">Leptobrachella</tp:taxon-name-part><tp:taxon-name-part taxon-name-part-type="species" reg="sola">sola</tp:taxon-name-part></tp:taxon-name></italic><bold>D</bold><italic><tp:taxon-name><tp:taxon-name-part taxon-name-part-type="genus" reg="Pelobatrachus">Pelobatrachus</tp:taxon-name-part><tp:taxon-name-part taxon-name-part-type="species" reg="nasutus">nasutus</tp:taxon-name-part></tp:taxon-name></italic>.</p></caption><graphic xmlns:xlink="http://www.w3.org/1999/xlink" xlink:href="zookeys-1157-043_article-95873__-g007.jpg" position="float" orientation="portrait" xlink:type="simple" id="oo_832321.jpg"><uri content-type="original_file" xlink:type="simple">https://binary.pensoft.net/fig/832321</uri></graphic></fig></tp:treatment-sec><ref-list><ref id="B3"><mixed-citation xmlns:xlink="http://www.w3.org/1999/xlink" xlink:type="simple"><person-group><name name-style="western"><surname>Berry</surname><given-names>PY</given-names></name></person-group> (<year>1975</year>) <source>The amphibian fauna of Peninsular Malaysia.</source><publisher-name>Tropical Press</publisher-name>, <publisher-loc>Kuala Lumpur</publisher-loc>, <size units="page">130 pp</size>.</mixed-citation></ref><ref id="B98"><mixed-citation xmlns:xlink="http://www.w3.org/1999/xlink" xlink:type="simple"><person-group><name name-style="western"><surname>Sumarli</surname><given-names>AX</given-names></name><name name-style="western"><surname>Grismer</surname><given-names>LL</given-names></name><name name-style="western"><surname>Anuar</surname><given-names>S</given-names></name><name name-style="western"><surname>Muin</surname><given-names>MA</given-names></name><name name-style="western"><surname>Quah</surname><given-names>ESH</given-names></name></person-group> (<year>2015</year>) <article-title>First report on the amphibians and reptiles of a remote mountain, Gunung Tebu in northeastern Peninsular Malaysia.</article-title><source>Check List</source><volume>11</volume>(<issue>4</issue>): <fpage>1679</fpage>. <ext-link xlink:href="10.15560/11.4.1679" ext-link-type="doi" xlink:type="simple">https://doi.org/10.15560/11.4.1679</ext-link></mixed-citation></ref></ref-list></tp:taxon-treatment>
