# Supplementary material for: ﻿A decade of amphibian studies (Animalia, Amphibia) at Sekayu lowland forest, Hulu Terengganu, Peninsular Malaysia
Source: Zookeys. 2023 Mar 31;1157:43–93. doi: 10.3897/zookeys.1157.95873 (PMC10311392; doi:10.3897/zookeys.1157.95873)
Supplement: XML Treatment for Hylarana erythraea [file zookeys.1157.95873-treatment34.xml]

<!DOCTYPE tp:taxon-treatment
  PUBLIC "-//TaxonX//DTD Taxonomic Treatment Publishing DTD v0 20100105//EN" "tax-treatment-NSO.dtd">
<tp:taxon-treatment xmlns:tp="http://www.plazi.org/taxpub"><tp:treatment-meta><kwd-group><label>Taxon classification</label><kwd>
                  <named-content content-type="kingdom">Animalia</named-content>
                </kwd><kwd>
                  <named-content content-type="order">Anura</named-content>
                </kwd><kwd>
                  <named-content content-type="family">Ranidae</named-content>
                </kwd></kwd-group><mixed-citation publication-type="journal"><person-group><name><surname>Badli-Sham</surname><given-names>Baizul Hafsyam</given-names></name><name><surname>Syafiq</surname><given-names>Muhamad Fatihah</given-names></name><name><surname>Aziz</surname><given-names>Mohd Shahrizan Azrul</given-names></name><name><surname>Mohd Jalil</surname><given-names>Natrah Rafiqah</given-names></name><name><surname>Awang</surname><given-names>Muhammad Taufik</given-names></name><name><surname>Othman</surname><given-names>Muhammad Nouril Ammin</given-names></name><name><surname>Abdul Aziz</surname><given-names>Anis Azira</given-names></name><name><surname>Dzu</surname><given-names>Khunirah</given-names></name><name><surname>Abdol Wahab</surname><given-names>Nurul Asyikin</given-names></name><name><surname>Jamil</surname><given-names>Nor Liyana</given-names></name><name><surname>Ismail</surname><given-names>Murni Azima</given-names></name><name><surname>Wan Azman</surname><given-names>Wan Ahmad Aidil</given-names></name><name><surname>Xin Wei</surname><given-names>Ooi</given-names></name><name><surname>Jamaha</surname><given-names>Nur Ain Nabilah</given-names></name><name><surname>Aqmal-Naser</surname><given-names>Mohamad</given-names></name><name><surname>Fahmi-Ahmad</surname><given-names>Muhammad</given-names></name><name><surname>Shahirah-Ibrahim</surname><given-names>Noor</given-names></name><name><surname>Rizal</surname><given-names>Syed Ahmad</given-names></name><name><surname>Belabut</surname><given-names>Daicus M.</given-names></name><name><surname>Kin Onn</surname><given-names>Chan</given-names></name><name><surname>Quah</surname><given-names>Evan Seng Huat</given-names></name><name><surname>Grismer</surname><given-names>Larry Lee</given-names></name><name><surname>Ahmad</surname><given-names>Amirrudin B.</given-names></name></person-group><article-title>﻿A decade of amphibian studies (<tp:taxon-name><tp:taxon-name-part taxon-name-part-type="kingdom">Animalia</tp:taxon-name-part></tp:taxon-name>, <tp:taxon-name><tp:taxon-name-part taxon-name-part-type="class">Amphibia</tp:taxon-name-part></tp:taxon-name>) at Sekayu lowland forest, Hulu Terengganu, Peninsular Malaysia</article-title><source>Zookeys</source><day>31</day><month>03</month><year>2023</year><volume>1157</volume><fpage>43</fpage><lpage>93</lpage><pub-id pub-id-type="doi">10.3897/zookeys.1157.95873</pub-id></mixed-citation></tp:treatment-meta><tp:nomenclature><label>﻿</label><tp:taxon-name>
                <object-id xmlns:xlink="http://www.w3.org/1999/xlink" content-type="arpha" xlink:type="simple">58308B12-ACED-567C-91CA-B07F08D5C4E4</object-id>
                <tp:taxon-name-part taxon-name-part-type="genus" reg="Hylarana">Hylarana</tp:taxon-name-part>
                <tp:taxon-name-part taxon-name-part-type="species" reg="erythraea">erythraea</tp:taxon-name-part>
              </tp:taxon-name><tp:taxon-authority>(Schlegel, 1837)</tp:taxon-authority><xref ref-type="fig" rid="F8">Fig. 8E Green Paddy Frog</xref></tp:nomenclature><tp:treatment-sec sec-type="Examined specimens" id="SECID0EABBK"><title>Examined specimens.</title><p>Eight specimens were collected from <abbrev xmlns:xlink="http://www.w3.org/1999/xlink" xlink:title="Sekayu Agricultural Park" id="ABBRID0EGBBK" xlink:type="simple">SAP</abbrev> consisted of juvenile (UMTZC1264, <abbrev xmlns:xlink="http://www.w3.org/1999/xlink" xlink:title="snout-vent length" id="ABBRID0EKBBK" xlink:type="simple">SVL</abbrev> = 25 mm), males (UMTZC1182, UMTZC1183, UMTZC1184, and UMTZC1186, <abbrev xmlns:xlink="http://www.w3.org/1999/xlink" xlink:title="snout-vent length" id="ABBRID0EOBBK" xlink:type="simple">SVL</abbrev> = 30–40 mm) and females (UMTZC1050, UMTZC1055, and UMTZC1165, <abbrev xmlns:xlink="http://www.w3.org/1999/xlink" xlink:title="snout-vent length" id="ABBRID0ESBBK" xlink:type="simple">SVL</abbrev> = 42–73 mm).</p></tp:treatment-sec><tp:treatment-sec sec-type="Identification" id="SECID0EWBBK"><title>Identification.</title><p>Morphological characters of the specimens agreed well with the description by <xref ref-type="bibr" rid="B3">Berry (1975)</xref> and <xref ref-type="bibr" rid="B28">Davis et al. (2018)</xref>. Size (<abbrev xmlns:xlink="http://www.w3.org/1999/xlink" xlink:title="snout-vent length" id="ABBRID0EECBK" xlink:type="simple">SVL</abbrev>: 25 mm, <italic>n</italic> = 1 juvenile; 30–40 mm, <italic>n</italic> = 4 males; 42–73 mm, <italic>n</italic> = 3 females); vomerine teeth in two oblique group between choanae; head slightly longer than broad; snout pointed; tympanum distinct; weak supratympanic fold; digit tips of expanded into disc bearing circum-marginal grooves; first finger longer than second; toes webbed reaching base of disc in first to third toes, inner edge of fifth, and fourth toes with two phalanges free; inner metatarsal tubercles oval shaped; outer metatarsal tubercles rounded; dorsum smooth with distinct dorsolateral fold; dorsum colour brown with a pale-coloured dorsolateral stripe and brown flanks; ventral surface white.</p></tp:treatment-sec><tp:treatment-sec sec-type="remarks" id="SECID0EOCBK"><title>Remarks.</title><p><italic><tp:taxon-name><tp:taxon-name-part taxon-name-part-type="genus" reg="Hylarana">Hylarana</tp:taxon-name-part><tp:taxon-name-part taxon-name-part-type="species" reg="erythraea">erythraea</tp:taxon-name-part></tp:taxon-name></italic> was common in the swampy areas in <abbrev xmlns:xlink="http://www.w3.org/1999/xlink" xlink:title="Sekayu Agricultural Park" id="ABBRID0E6CBK" xlink:type="simple">SAP</abbrev>. The species was also observed by drains, artificial ponds, and sometimes on grassy areas.</p></tp:treatment-sec><tp:treatment-sec><!--Section generated to contain objects referenced in tp:taxon-treatment.--><fig id="F8" position="float" orientation="portrait"><object-id xmlns:xlink="http://www.w3.org/1999/xlink" content-type="doi" xlink:type="simple">10.3897/zookeys.1157.95873.figure8</object-id><object-id xmlns:xlink="http://www.w3.org/1999/xlink" content-type="arpha" xlink:type="simple">E1F23D5A-B098-50C2-A146-F36E648A511E</object-id><label>Figure 8.</label><caption><p><bold>A</bold><italic><tp:taxon-name><tp:taxon-name-part taxon-name-part-type="genus" reg="Amolops">Amolops</tp:taxon-name-part><tp:taxon-name-part taxon-name-part-type="species" reg="gerutu">gerutu</tp:taxon-name-part></tp:taxon-name></italic><bold>B</bold><italic><tp:taxon-name><tp:taxon-name-part taxon-name-part-type="genus" reg="Chalcorana">Chalcorana</tp:taxon-name-part><tp:taxon-name-part taxon-name-part-type="species" reg="labialis">labialis</tp:taxon-name-part></tp:taxon-name></italic> (pale yellow colouration) <bold>C</bold><italic><tp:taxon-name><tp:taxon-name-part taxon-name-part-type="genus" reg="Chalcorana">C.</tp:taxon-name-part><tp:taxon-name-part taxon-name-part-type="species" reg="labialis">labialis</tp:taxon-name-part></tp:taxon-name></italic> (brown colouration) <bold>D</bold><italic><tp:taxon-name><tp:taxon-name-part taxon-name-part-type="genus" reg="Humerana">Humerana</tp:taxon-name-part><tp:taxon-name-part taxon-name-part-type="species" reg="miopus">miopus</tp:taxon-name-part></tp:taxon-name></italic><bold>E</bold><italic><tp:taxon-name><tp:taxon-name-part taxon-name-part-type="genus" reg="Hylarana">Hylarana</tp:taxon-name-part><tp:taxon-name-part taxon-name-part-type="species" reg="erythraea">erythraea</tp:taxon-name-part></tp:taxon-name></italic><bold>F</bold><italic><tp:taxon-name><tp:taxon-name-part taxon-name-part-type="genus" reg="Indosylvirana">Indosylvirana</tp:taxon-name-part><tp:taxon-name-part taxon-name-part-type="species" reg="nicobariensis">nicobariensis</tp:taxon-name-part></tp:taxon-name></italic><bold>G</bold><italic><tp:taxon-name><tp:taxon-name-part taxon-name-part-type="genus" reg="Odorrana">Odorrana</tp:taxon-name-part><tp:taxon-name-part taxon-name-part-type="species" reg="hosii">hosii</tp:taxon-name-part></tp:taxon-name></italic><bold>H</bold><italic><tp:taxon-name><tp:taxon-name-part taxon-name-part-type="genus" reg="Pulchrana">Pulchrana</tp:taxon-name-part><tp:taxon-name-part taxon-name-part-type="species" reg="glandulosa">glandulosa</tp:taxon-name-part></tp:taxon-name></italic><bold>I</bold><italic><tp:taxon-name><tp:taxon-name-part taxon-name-part-type="genus" reg="Pulchrana">P.</tp:taxon-name-part><tp:taxon-name-part taxon-name-part-type="species" reg="laterimaculata">laterimaculata</tp:taxon-name-part></tp:taxon-name></italic><bold>J</bold><italic><tp:taxon-name><tp:taxon-name-part taxon-name-part-type="genus" reg="Pulchrana">P.</tp:taxon-name-part><tp:taxon-name-part taxon-name-part-type="species" reg="sundabarat">sundabarat</tp:taxon-name-part></tp:taxon-name></italic> (orange dorsolateral stripe) <bold>K</bold><italic><tp:taxon-name><tp:taxon-name-part taxon-name-part-type="genus" reg="Pulchrana">P.</tp:taxon-name-part><tp:taxon-name-part taxon-name-part-type="species" reg="sundabarat">sundabarat</tp:taxon-name-part></tp:taxon-name></italic> (yellow dorsolateral stripe) and <bold>L</bold><italic><tp:taxon-name><tp:taxon-name-part taxon-name-part-type="genus" reg="Sylvirana">Sylvirana</tp:taxon-name-part><tp:taxon-name-part taxon-name-part-type="species" reg="malayana">malayana</tp:taxon-name-part></tp:taxon-name></italic>.</p></caption><graphic xmlns:xlink="http://www.w3.org/1999/xlink" xlink:href="zookeys-1157-043_article-95873__-g008.jpg" position="float" orientation="portrait" xlink:type="simple" id="oo_832322.jpg"><uri content-type="original_file" xlink:type="simple">https://binary.pensoft.net/fig/832322</uri></graphic></fig></tp:treatment-sec><ref-list><ref id="B3"><mixed-citation xmlns:xlink="http://www.w3.org/1999/xlink" xlink:type="simple"><person-group><name name-style="western"><surname>Berry</surname><given-names>PY</given-names></name></person-group> (<year>1975</year>) <source>The amphibian fauna of Peninsular Malaysia.</source><publisher-name>Tropical Press</publisher-name>, <publisher-loc>Kuala Lumpur</publisher-loc>, <size units="page">130 pp</size>.</mixed-citation></ref><ref id="B28"><mixed-citation xmlns:xlink="http://www.w3.org/1999/xlink" xlink:type="simple"><person-group><name name-style="western"><surname>Davis</surname><given-names>HR</given-names></name><name name-style="western"><surname>Grimser</surname><given-names>LL</given-names></name><name name-style="western"><surname>Cobos</surname><given-names>AJ</given-names></name><name name-style="western"><surname>Murdoch</surname><given-names>ML</given-names></name><name name-style="western"><surname>Sumarli</surname><given-names>AX</given-names></name><name name-style="western"><surname>Anuar</surname><given-names>S</given-names></name><name name-style="western"><surname>Quah</surname><given-names>ES</given-names></name></person-group> (<year>2018</year>) <article-title>Checklist of the herpetofauna of Hutan Lipur Gunung Senyum, Pahang, Peninsular Malaysia.</article-title><source>Russian Journal of Herpetology</source><volume>25</volume>(<issue>3</issue>): <fpage>207</fpage>–<lpage>220</lpage>. <ext-link xlink:href="10.30906/1026-2296-2018-25-3-207-220" ext-link-type="doi" xlink:type="simple">https://doi.org/10.30906/1026-2296-2018-25-3-207-220</ext-link></mixed-citation></ref></ref-list></tp:taxon-treatment>
