# Supplementary material for: ﻿A decade of amphibian studies (Animalia, Amphibia) at Sekayu lowland forest, Hulu Terengganu, Peninsular Malaysia
Source: Zookeys. 2023 Mar 31;1157:43–93. doi: 10.3897/zookeys.1157.95873 (PMC10311392; doi:10.3897/zookeys.1157.95873)
Supplement: XML Treatment for Pulchrana sundabarat [file zookeys.1157.95873-treatment39.xml]

<!DOCTYPE tp:taxon-treatment
  PUBLIC "-//TaxonX//DTD Taxonomic Treatment Publishing DTD v0 20100105//EN" "tax-treatment-NSO.dtd">
<tp:taxon-treatment xmlns:tp="http://www.plazi.org/taxpub"><tp:treatment-meta><kwd-group><label>Taxon classification</label><kwd>
                  <named-content content-type="kingdom">Animalia</named-content>
                </kwd><kwd>
                  <named-content content-type="order">Anura</named-content>
                </kwd><kwd>
                  <named-content content-type="family">Ranidae</named-content>
                </kwd></kwd-group><mixed-citation publication-type="journal"><person-group><name><surname>Badli-Sham</surname><given-names>Baizul Hafsyam</given-names></name><name><surname>Syafiq</surname><given-names>Muhamad Fatihah</given-names></name><name><surname>Aziz</surname><given-names>Mohd Shahrizan Azrul</given-names></name><name><surname>Mohd Jalil</surname><given-names>Natrah Rafiqah</given-names></name><name><surname>Awang</surname><given-names>Muhammad Taufik</given-names></name><name><surname>Othman</surname><given-names>Muhammad Nouril Ammin</given-names></name><name><surname>Abdul Aziz</surname><given-names>Anis Azira</given-names></name><name><surname>Dzu</surname><given-names>Khunirah</given-names></name><name><surname>Abdol Wahab</surname><given-names>Nurul Asyikin</given-names></name><name><surname>Jamil</surname><given-names>Nor Liyana</given-names></name><name><surname>Ismail</surname><given-names>Murni Azima</given-names></name><name><surname>Wan Azman</surname><given-names>Wan Ahmad Aidil</given-names></name><name><surname>Xin Wei</surname><given-names>Ooi</given-names></name><name><surname>Jamaha</surname><given-names>Nur Ain Nabilah</given-names></name><name><surname>Aqmal-Naser</surname><given-names>Mohamad</given-names></name><name><surname>Fahmi-Ahmad</surname><given-names>Muhammad</given-names></name><name><surname>Shahirah-Ibrahim</surname><given-names>Noor</given-names></name><name><surname>Rizal</surname><given-names>Syed Ahmad</given-names></name><name><surname>Belabut</surname><given-names>Daicus M.</given-names></name><name><surname>Kin Onn</surname><given-names>Chan</given-names></name><name><surname>Quah</surname><given-names>Evan Seng Huat</given-names></name><name><surname>Grismer</surname><given-names>Larry Lee</given-names></name><name><surname>Ahmad</surname><given-names>Amirrudin B.</given-names></name></person-group><article-title>﻿A decade of amphibian studies (<tp:taxon-name><tp:taxon-name-part taxon-name-part-type="kingdom">Animalia</tp:taxon-name-part></tp:taxon-name>, <tp:taxon-name><tp:taxon-name-part taxon-name-part-type="class">Amphibia</tp:taxon-name-part></tp:taxon-name>) at Sekayu lowland forest, Hulu Terengganu, Peninsular Malaysia</article-title><source>Zookeys</source><day>31</day><month>03</month><year>2023</year><volume>1157</volume><fpage>43</fpage><lpage>93</lpage><pub-id pub-id-type="doi">10.3897/zookeys.1157.95873</pub-id></mixed-citation></tp:treatment-meta><tp:nomenclature><label>﻿</label><tp:taxon-name>
                <object-id xmlns:xlink="http://www.w3.org/1999/xlink" content-type="arpha" xlink:type="simple">C0DD3050-5D48-5BC0-AADD-416E2D23B8FA</object-id>
                <tp:taxon-name-part taxon-name-part-type="genus" reg="Pulchrana">Pulchrana</tp:taxon-name-part>
                <tp:taxon-name-part taxon-name-part-type="species" reg="sundabarat">sundabarat</tp:taxon-name-part>
              </tp:taxon-name><tp:taxon-authority>Chan, Abraham, Grismer &amp; Brown, 2020</tp:taxon-authority><xref ref-type="fig" rid="F8">Fig. 8J, K Western Sunda Spotted Stream Frog</xref></tp:nomenclature><tp:treatment-sec sec-type="Examine specimens" id="SECID0EURBK"><title>Examine specimens.</title><p>Four specimens were collected from <abbrev xmlns:xlink="http://www.w3.org/1999/xlink" xlink:title="Sekayu Recreational Forest" id="ABBRID0E1RBK" xlink:type="simple">SRF</abbrev> consisted of three males (UMTZC1376, UMTZC1377, and UMTZC1387, <abbrev xmlns:xlink="http://www.w3.org/1999/xlink" xlink:title="snout-vent length" id="ABBRID0E5RBK" xlink:type="simple">SVL</abbrev> = 40 mm) and one female (UMTZC1375, <abbrev xmlns:xlink="http://www.w3.org/1999/xlink" xlink:title="snout-vent length" id="ABBRID0ECSBK" xlink:type="simple">SVL</abbrev> = 57 mm).</p></tp:treatment-sec><tp:treatment-sec sec-type="Identification" id="SECID0EGSBK"><title>Identification.</title><p>Morphological characters of the specimens agreed well with the description by <xref ref-type="bibr" rid="B19">Chan et al. (2020c)</xref>. Size (<abbrev xmlns:xlink="http://www.w3.org/1999/xlink" xlink:title="snout-vent length" id="ABBRID0EQSBK" xlink:type="simple">SVL</abbrev>: 40 mm, <italic>n</italic> = 3 males; 57 mm, <italic>n</italic> = 1 female); head longer than wide; snout pointed; tympanum distinct; supratympanic fold absent; digit tips slightly expended into small disc with circum-marginal groove; nuptial pads distinctly separated on first finger in UMTZC1376 and UMTZC1377, and slightly joined in UMTZC1387; toes slightly more than ½ webbed; dorsum smooth and indistinctly glandular; dorsum colour black; dorsum patterns with conspicuous and defined yellowish to bright orange dorsolateral stripe, dorsum and flanks with yellowish blotches; humeral gland raised and blackly pigmented in males; throat and abdomen with white spots.</p></tp:treatment-sec><tp:treatment-sec sec-type="remarks" id="SECID0EYSBK"><title>Remarks.</title><p><xref ref-type="bibr" rid="B18">Chan et al. (2020b</xref>, <xref ref-type="bibr" rid="B19">c</xref>) revised this complex and suggested that the <italic><tp:taxon-name><tp:taxon-name-part taxon-name-part-type="genus" reg="Pulchrana">Pulchrana</tp:taxon-name-part><tp:taxon-name-part taxon-name-part-type="species" reg="picturata">picturata</tp:taxon-name-part></tp:taxon-name></italic> from the Malay Peninsula and Sumatra belong to this new species, <italic><tp:taxon-name><tp:taxon-name-part taxon-name-part-type="genus" reg="Pulchrana">P.</tp:taxon-name-part><tp:taxon-name-part taxon-name-part-type="species" reg="sundabarat">sundabarat</tp:taxon-name-part></tp:taxon-name></italic> that is genetically distinct from the true Bornean <italic><tp:taxon-name><tp:taxon-name-part taxon-name-part-type="genus" reg="Pulchrana">P.</tp:taxon-name-part><tp:taxon-name-part taxon-name-part-type="species" reg="picturata">picturata.</tp:taxon-name-part></tp:taxon-name></italic> The specimens were all found at the pristine areas in <abbrev xmlns:xlink="http://www.w3.org/1999/xlink" xlink:title="Sekayu Recreational Forest" id="ABBRID0EHUBK" xlink:type="simple">SRF</abbrev>. This species usually hide beneath the roots of large trees on stream banks. The distinct calls of males could be easily heard in those areas.</p></tp:treatment-sec><tp:treatment-sec><!--Section generated to contain objects referenced in tp:taxon-treatment.--><fig id="F8" position="float" orientation="portrait"><object-id xmlns:xlink="http://www.w3.org/1999/xlink" content-type="doi" xlink:type="simple">10.3897/zookeys.1157.95873.figure8</object-id><object-id xmlns:xlink="http://www.w3.org/1999/xlink" content-type="arpha" xlink:type="simple">E1F23D5A-B098-50C2-A146-F36E648A511E</object-id><label>Figure 8.</label><caption><p><bold>A</bold><italic><tp:taxon-name><tp:taxon-name-part taxon-name-part-type="genus" reg="Amolops">Amolops</tp:taxon-name-part><tp:taxon-name-part taxon-name-part-type="species" reg="gerutu">gerutu</tp:taxon-name-part></tp:taxon-name></italic><bold>B</bold><italic><tp:taxon-name><tp:taxon-name-part taxon-name-part-type="genus" reg="Chalcorana">Chalcorana</tp:taxon-name-part><tp:taxon-name-part taxon-name-part-type="species" reg="labialis">labialis</tp:taxon-name-part></tp:taxon-name></italic> (pale yellow colouration) <bold>C</bold><italic><tp:taxon-name><tp:taxon-name-part taxon-name-part-type="genus" reg="Chalcorana">C.</tp:taxon-name-part><tp:taxon-name-part taxon-name-part-type="species" reg="labialis">labialis</tp:taxon-name-part></tp:taxon-name></italic> (brown colouration) <bold>D</bold><italic><tp:taxon-name><tp:taxon-name-part taxon-name-part-type="genus" reg="Humerana">Humerana</tp:taxon-name-part><tp:taxon-name-part taxon-name-part-type="species" reg="miopus">miopus</tp:taxon-name-part></tp:taxon-name></italic><bold>E</bold><italic><tp:taxon-name><tp:taxon-name-part taxon-name-part-type="genus" reg="Hylarana">Hylarana</tp:taxon-name-part><tp:taxon-name-part taxon-name-part-type="species" reg="erythraea">erythraea</tp:taxon-name-part></tp:taxon-name></italic><bold>F</bold><italic><tp:taxon-name><tp:taxon-name-part taxon-name-part-type="genus" reg="Indosylvirana">Indosylvirana</tp:taxon-name-part><tp:taxon-name-part taxon-name-part-type="species" reg="nicobariensis">nicobariensis</tp:taxon-name-part></tp:taxon-name></italic><bold>G</bold><italic><tp:taxon-name><tp:taxon-name-part taxon-name-part-type="genus" reg="Odorrana">Odorrana</tp:taxon-name-part><tp:taxon-name-part taxon-name-part-type="species" reg="hosii">hosii</tp:taxon-name-part></tp:taxon-name></italic><bold>H</bold><italic><tp:taxon-name><tp:taxon-name-part taxon-name-part-type="genus" reg="Pulchrana">Pulchrana</tp:taxon-name-part><tp:taxon-name-part taxon-name-part-type="species" reg="glandulosa">glandulosa</tp:taxon-name-part></tp:taxon-name></italic><bold>I</bold><italic><tp:taxon-name><tp:taxon-name-part taxon-name-part-type="genus" reg="Pulchrana">P.</tp:taxon-name-part><tp:taxon-name-part taxon-name-part-type="species" reg="laterimaculata">laterimaculata</tp:taxon-name-part></tp:taxon-name></italic><bold>J</bold><italic><tp:taxon-name><tp:taxon-name-part taxon-name-part-type="genus" reg="Pulchrana">P.</tp:taxon-name-part><tp:taxon-name-part taxon-name-part-type="species" reg="sundabarat">sundabarat</tp:taxon-name-part></tp:taxon-name></italic> (orange dorsolateral stripe) <bold>K</bold><italic><tp:taxon-name><tp:taxon-name-part taxon-name-part-type="genus" reg="Pulchrana">P.</tp:taxon-name-part><tp:taxon-name-part taxon-name-part-type="species" reg="sundabarat">sundabarat</tp:taxon-name-part></tp:taxon-name></italic> (yellow dorsolateral stripe) and <bold>L</bold><italic><tp:taxon-name><tp:taxon-name-part taxon-name-part-type="genus" reg="Sylvirana">Sylvirana</tp:taxon-name-part><tp:taxon-name-part taxon-name-part-type="species" reg="malayana">malayana</tp:taxon-name-part></tp:taxon-name></italic>.</p></caption><graphic xmlns:xlink="http://www.w3.org/1999/xlink" xlink:href="zookeys-1157-043_article-95873__-g008.jpg" position="float" orientation="portrait" xlink:type="simple" id="oo_832322.jpg"><uri content-type="original_file" xlink:type="simple">https://binary.pensoft.net/fig/832322</uri></graphic></fig></tp:treatment-sec><ref-list><ref id="B19"><mixed-citation xmlns:xlink="http://www.w3.org/1999/xlink" xlink:type="simple"><person-group><name name-style="western"><surname>Chan</surname><given-names>KO</given-names></name><name name-style="western"><surname>Abraham</surname><given-names>RK</given-names></name><name name-style="western"><surname>Grismer</surname><given-names>LL</given-names></name><name name-style="western"><surname>Brown</surname><given-names>RM</given-names></name></person-group> (<year>2020c</year>) <article-title>A systematic review of the <italic><tp:taxon-name><tp:taxon-name-part taxon-name-part-type="genus">Pulchrana</tp:taxon-name-part><tp:taxon-name-part taxon-name-part-type="species">picturata</tp:taxon-name-part></tp:taxon-name></italic> complex, with the description of a new species from Peninsular Malaysia, Sumatra, and southern Thailand.</article-title><source>The Raffles Bulletin of Zoology</source><volume>68</volume>: <fpage>880</fpage>–<lpage>890</lpage>. <ext-link xlink:href="10.26107/RBZ-2020-0096" ext-link-type="doi" xlink:type="simple">https://doi.org/10.26107/RBZ-2020-0096</ext-link></mixed-citation></ref><ref id="B18"><mixed-citation xmlns:xlink="http://www.w3.org/1999/xlink" xlink:type="simple"><person-group><name name-style="western"><surname>Chan</surname><given-names>KO</given-names></name><name name-style="western"><surname>Hutter</surname><given-names>CR</given-names></name><name name-style="western"><surname>Wood Jr</surname><given-names>PL</given-names></name><name name-style="western"><surname>Grismer</surname><given-names>LL</given-names></name><name name-style="western"><surname>Das</surname><given-names>I</given-names></name><name name-style="western"><surname>Brown</surname><given-names>RM</given-names></name></person-group> (<year>2020b</year>) <article-title>Gene flow creates a mirage of cryptic species in a Southeast Asian spotted stream frog complex.</article-title><source>Molecular Ecology</source><volume>29</volume>(<issue>20</issue>): <fpage>3970</fpage>–<lpage>3987</lpage>. <ext-link xlink:href="10.1111/mec.15603" ext-link-type="doi" xlink:type="simple">https://doi.org/10.1111/mec.15603</ext-link></mixed-citation></ref></ref-list></tp:taxon-treatment>
