# Supplementary material for: ﻿A decade of amphibian studies (Animalia, Amphibia) at Sekayu lowland forest, Hulu Terengganu, Peninsular Malaysia
Source: Zookeys. 2023 Mar 31;1157:43–93. doi: 10.3897/zookeys.1157.95873 (PMC10311392; doi:10.3897/zookeys.1157.95873)
Supplement: XML Treatment for Sylvirana malayana [file zookeys.1157.95873-treatment40.xml]

<!DOCTYPE tp:taxon-treatment
  PUBLIC "-//TaxonX//DTD Taxonomic Treatment Publishing DTD v0 20100105//EN" "tax-treatment-NSO.dtd">
<tp:taxon-treatment xmlns:tp="http://www.plazi.org/taxpub"><tp:treatment-meta><kwd-group><label>Taxon classification</label><kwd>
                  <named-content content-type="kingdom">Animalia</named-content>
                </kwd><kwd>
                  <named-content content-type="order">Anura</named-content>
                </kwd><kwd>
                  <named-content content-type="family">Ranidae</named-content>
                </kwd></kwd-group><mixed-citation publication-type="journal"><person-group><name><surname>Badli-Sham</surname><given-names>Baizul Hafsyam</given-names></name><name><surname>Syafiq</surname><given-names>Muhamad Fatihah</given-names></name><name><surname>Aziz</surname><given-names>Mohd Shahrizan Azrul</given-names></name><name><surname>Mohd Jalil</surname><given-names>Natrah Rafiqah</given-names></name><name><surname>Awang</surname><given-names>Muhammad Taufik</given-names></name><name><surname>Othman</surname><given-names>Muhammad Nouril Ammin</given-names></name><name><surname>Abdul Aziz</surname><given-names>Anis Azira</given-names></name><name><surname>Dzu</surname><given-names>Khunirah</given-names></name><name><surname>Abdol Wahab</surname><given-names>Nurul Asyikin</given-names></name><name><surname>Jamil</surname><given-names>Nor Liyana</given-names></name><name><surname>Ismail</surname><given-names>Murni Azima</given-names></name><name><surname>Wan Azman</surname><given-names>Wan Ahmad Aidil</given-names></name><name><surname>Xin Wei</surname><given-names>Ooi</given-names></name><name><surname>Jamaha</surname><given-names>Nur Ain Nabilah</given-names></name><name><surname>Aqmal-Naser</surname><given-names>Mohamad</given-names></name><name><surname>Fahmi-Ahmad</surname><given-names>Muhammad</given-names></name><name><surname>Shahirah-Ibrahim</surname><given-names>Noor</given-names></name><name><surname>Rizal</surname><given-names>Syed Ahmad</given-names></name><name><surname>Belabut</surname><given-names>Daicus M.</given-names></name><name><surname>Kin Onn</surname><given-names>Chan</given-names></name><name><surname>Quah</surname><given-names>Evan Seng Huat</given-names></name><name><surname>Grismer</surname><given-names>Larry Lee</given-names></name><name><surname>Ahmad</surname><given-names>Amirrudin B.</given-names></name></person-group><article-title>﻿A decade of amphibian studies (<tp:taxon-name><tp:taxon-name-part taxon-name-part-type="kingdom">Animalia</tp:taxon-name-part></tp:taxon-name>, <tp:taxon-name><tp:taxon-name-part taxon-name-part-type="class">Amphibia</tp:taxon-name-part></tp:taxon-name>) at Sekayu lowland forest, Hulu Terengganu, Peninsular Malaysia</article-title><source>Zookeys</source><day>31</day><month>03</month><year>2023</year><volume>1157</volume><fpage>43</fpage><lpage>93</lpage><pub-id pub-id-type="doi">10.3897/zookeys.1157.95873</pub-id></mixed-citation></tp:treatment-meta><tp:nomenclature><label>﻿</label><tp:taxon-name>
                <object-id xmlns:xlink="http://www.w3.org/1999/xlink" content-type="arpha" xlink:type="simple">80BCB3B3-994F-5589-AEDB-4F013CDAB250</object-id>
                <tp:taxon-name-part taxon-name-part-type="genus" reg="Sylvirana">Sylvirana</tp:taxon-name-part>
                <tp:taxon-name-part taxon-name-part-type="species" reg="malayana">malayana</tp:taxon-name-part>
              </tp:taxon-name><tp:taxon-authority>Sheridan &amp; Stuart, 2018</tp:taxon-authority><xref ref-type="fig" rid="F8">Fig. 8L Malayan Black-striped Frog</xref></tp:nomenclature><tp:treatment-sec sec-type="Examined specimens" id="SECID0EVVBK"><title>Examined specimens.</title><p>Seven specimens were collected from <abbrev xmlns:xlink="http://www.w3.org/1999/xlink" xlink:title="Sekayu Recreational Forest" id="ABBRID0E2VBK" xlink:type="simple">SRF</abbrev> (Males: UMTZC1013, UMTZC1014, UMTZC1107, and UMTZC1382, <abbrev xmlns:xlink="http://www.w3.org/1999/xlink" xlink:title="snout-vent length" id="ABBRID0E6VBK" xlink:type="simple">SVL</abbrev> = 43–47 mm; Females: UMTZC1093 and UMTZC1381, <abbrev xmlns:xlink="http://www.w3.org/1999/xlink" xlink:title="snout-vent length" id="ABBRID0EDWBK" xlink:type="simple">SVL</abbrev> = 51–58 mm) and <abbrev xmlns:xlink="http://www.w3.org/1999/xlink" xlink:title="Sekayu Agricultural Park" id="ABBRID0EHWBK" xlink:type="simple">SAP</abbrev> (Males: UMTZC1308, <abbrev xmlns:xlink="http://www.w3.org/1999/xlink" xlink:title="snout-vent length" id="ABBRID0ELWBK" xlink:type="simple">SVL</abbrev> = 45 mm).</p></tp:treatment-sec><tp:treatment-sec sec-type="Identification" id="SECID0EPWBK"><title>Identification.</title><p>Morphological characters of the specimens agreed well with the description by <xref ref-type="bibr" rid="B97">Sheridan and Stuart (2018)</xref>. Size (<abbrev xmlns:xlink="http://www.w3.org/1999/xlink" xlink:title="snout-vent length" id="ABBRID0EZWBK" xlink:type="simple">SVL</abbrev>: 43–47 mm, <italic>n</italic> = 5 males; 51–58 mm, <italic>n</italic> = 2 females); head longer than wide; snout obtusely pointed; tympanum distinct; triangular or teardrop shaped fold slightly behind the tympanum; supratympanic fold absent; digit tips of expended into discs with circum-marginal grooves; first finger much longer than second; toes with well-developed webbing; distinct subarticular tubercles; elongated inner metatarsal tubercle; rounded outer metatarsal tubercle; dorsum finely granular; dorsum brown with broad dark band extending from snout to groin.</p></tp:treatment-sec><tp:treatment-sec sec-type="remarks" id="SECID0EBXBK"><title>Remarks.</title><p><italic><tp:taxon-name><tp:taxon-name-part taxon-name-part-type="genus" reg="Sylvirana">Sylvirana</tp:taxon-name-part><tp:taxon-name-part taxon-name-part-type="species" reg="malayana">malayana</tp:taxon-name-part></tp:taxon-name></italic> can be found in the disturbed areas of <abbrev xmlns:xlink="http://www.w3.org/1999/xlink" xlink:title="Sekayu lowland forest" id="ABBRID0ESXBK" xlink:type="simple">SLF</abbrev>. This species was commonly observed hiding between rock crevices within the Herbal Park.</p></tp:treatment-sec><tp:treatment-sec><!--Section generated to contain objects referenced in tp:taxon-treatment.--><fig id="F8" position="float" orientation="portrait"><object-id xmlns:xlink="http://www.w3.org/1999/xlink" content-type="doi" xlink:type="simple">10.3897/zookeys.1157.95873.figure8</object-id><object-id xmlns:xlink="http://www.w3.org/1999/xlink" content-type="arpha" xlink:type="simple">E1F23D5A-B098-50C2-A146-F36E648A511E</object-id><label>Figure 8.</label><caption><p><bold>A</bold><italic><tp:taxon-name><tp:taxon-name-part taxon-name-part-type="genus" reg="Amolops">Amolops</tp:taxon-name-part><tp:taxon-name-part taxon-name-part-type="species" reg="gerutu">gerutu</tp:taxon-name-part></tp:taxon-name></italic><bold>B</bold><italic><tp:taxon-name><tp:taxon-name-part taxon-name-part-type="genus" reg="Chalcorana">Chalcorana</tp:taxon-name-part><tp:taxon-name-part taxon-name-part-type="species" reg="labialis">labialis</tp:taxon-name-part></tp:taxon-name></italic> (pale yellow colouration) <bold>C</bold><italic><tp:taxon-name><tp:taxon-name-part taxon-name-part-type="genus" reg="Chalcorana">C.</tp:taxon-name-part><tp:taxon-name-part taxon-name-part-type="species" reg="labialis">labialis</tp:taxon-name-part></tp:taxon-name></italic> (brown colouration) <bold>D</bold><italic><tp:taxon-name><tp:taxon-name-part taxon-name-part-type="genus" reg="Humerana">Humerana</tp:taxon-name-part><tp:taxon-name-part taxon-name-part-type="species" reg="miopus">miopus</tp:taxon-name-part></tp:taxon-name></italic><bold>E</bold><italic><tp:taxon-name><tp:taxon-name-part taxon-name-part-type="genus" reg="Hylarana">Hylarana</tp:taxon-name-part><tp:taxon-name-part taxon-name-part-type="species" reg="erythraea">erythraea</tp:taxon-name-part></tp:taxon-name></italic><bold>F</bold><italic><tp:taxon-name><tp:taxon-name-part taxon-name-part-type="genus" reg="Indosylvirana">Indosylvirana</tp:taxon-name-part><tp:taxon-name-part taxon-name-part-type="species" reg="nicobariensis">nicobariensis</tp:taxon-name-part></tp:taxon-name></italic><bold>G</bold><italic><tp:taxon-name><tp:taxon-name-part taxon-name-part-type="genus" reg="Odorrana">Odorrana</tp:taxon-name-part><tp:taxon-name-part taxon-name-part-type="species" reg="hosii">hosii</tp:taxon-name-part></tp:taxon-name></italic><bold>H</bold><italic><tp:taxon-name><tp:taxon-name-part taxon-name-part-type="genus" reg="Pulchrana">Pulchrana</tp:taxon-name-part><tp:taxon-name-part taxon-name-part-type="species" reg="glandulosa">glandulosa</tp:taxon-name-part></tp:taxon-name></italic><bold>I</bold><italic><tp:taxon-name><tp:taxon-name-part taxon-name-part-type="genus" reg="Pulchrana">P.</tp:taxon-name-part><tp:taxon-name-part taxon-name-part-type="species" reg="laterimaculata">laterimaculata</tp:taxon-name-part></tp:taxon-name></italic><bold>J</bold><italic><tp:taxon-name><tp:taxon-name-part taxon-name-part-type="genus" reg="Pulchrana">P.</tp:taxon-name-part><tp:taxon-name-part taxon-name-part-type="species" reg="sundabarat">sundabarat</tp:taxon-name-part></tp:taxon-name></italic> (orange dorsolateral stripe) <bold>K</bold><italic><tp:taxon-name><tp:taxon-name-part taxon-name-part-type="genus" reg="Pulchrana">P.</tp:taxon-name-part><tp:taxon-name-part taxon-name-part-type="species" reg="sundabarat">sundabarat</tp:taxon-name-part></tp:taxon-name></italic> (yellow dorsolateral stripe) and <bold>L</bold><italic><tp:taxon-name><tp:taxon-name-part taxon-name-part-type="genus" reg="Sylvirana">Sylvirana</tp:taxon-name-part><tp:taxon-name-part taxon-name-part-type="species" reg="malayana">malayana</tp:taxon-name-part></tp:taxon-name></italic>.</p></caption><graphic xmlns:xlink="http://www.w3.org/1999/xlink" xlink:href="zookeys-1157-043_article-95873__-g008.jpg" position="float" orientation="portrait" xlink:type="simple" id="oo_832322.jpg"><uri content-type="original_file" xlink:type="simple">https://binary.pensoft.net/fig/832322</uri></graphic></fig></tp:treatment-sec><ref-list><ref id="B97"><mixed-citation xmlns:xlink="http://www.w3.org/1999/xlink" xlink:type="simple"><person-group><name name-style="western"><surname>Sheridan</surname><given-names>JA</given-names></name><name name-style="western"><surname>Stuart</surname><given-names>BL</given-names></name></person-group> (<year>2018</year>) Hidden species diversity in <italic><tp:taxon-name><tp:taxon-name-part taxon-name-part-type="genus">Sylvirana</tp:taxon-name-part><tp:taxon-name-part taxon-name-part-type="species">nigrovittata</tp:taxon-name-part></tp:taxon-name></italic> (<tp:taxon-name><tp:taxon-name-part taxon-name-part-type="class">Amphibia</tp:taxon-name-part></tp:taxon-name>: <tp:taxon-name><tp:taxon-name-part taxon-name-part-type="family">Ranidae</tp:taxon-name-part></tp:taxon-name>) highlights the importance of taxonomic revisions in biodiversity conservation. PLoS ONE 13(3): e0192766. <ext-link xlink:href="10.1371/journal.pone.0192766" ext-link-type="doi" xlink:type="simple">https://doi.org/10.1371/journal.pone.0192766</ext-link></mixed-citation></ref></ref-list></tp:taxon-treatment>
