# Supplementary material for: ﻿A decade of amphibian studies (Animalia, Amphibia) at Sekayu lowland forest, Hulu Terengganu, Peninsular Malaysia
Source: Zookeys. 2023 Mar 31;1157:43–93. doi: 10.3897/zookeys.1157.95873 (PMC10311392; doi:10.3897/zookeys.1157.95873)
Supplement: XML Treatment for Rhacophorus pardalis [file zookeys.1157.95873-treatment48.xml]

<!DOCTYPE tp:taxon-treatment
  PUBLIC "-//TaxonX//DTD Taxonomic Treatment Publishing DTD v0 20100105//EN" "tax-treatment-NSO.dtd">
<tp:taxon-treatment xmlns:tp="http://www.plazi.org/taxpub"><tp:treatment-meta><kwd-group><label>Taxon classification</label><kwd>
                  <named-content content-type="kingdom">Animalia</named-content>
                </kwd><kwd>
                  <named-content content-type="order">Anura</named-content>
                </kwd><kwd>
                  <named-content content-type="family">Rhacophoridae</named-content>
                </kwd></kwd-group><mixed-citation publication-type="journal"><person-group><name><surname>Badli-Sham</surname><given-names>Baizul Hafsyam</given-names></name><name><surname>Syafiq</surname><given-names>Muhamad Fatihah</given-names></name><name><surname>Aziz</surname><given-names>Mohd Shahrizan Azrul</given-names></name><name><surname>Mohd Jalil</surname><given-names>Natrah Rafiqah</given-names></name><name><surname>Awang</surname><given-names>Muhammad Taufik</given-names></name><name><surname>Othman</surname><given-names>Muhammad Nouril Ammin</given-names></name><name><surname>Abdul Aziz</surname><given-names>Anis Azira</given-names></name><name><surname>Dzu</surname><given-names>Khunirah</given-names></name><name><surname>Abdol Wahab</surname><given-names>Nurul Asyikin</given-names></name><name><surname>Jamil</surname><given-names>Nor Liyana</given-names></name><name><surname>Ismail</surname><given-names>Murni Azima</given-names></name><name><surname>Wan Azman</surname><given-names>Wan Ahmad Aidil</given-names></name><name><surname>Xin Wei</surname><given-names>Ooi</given-names></name><name><surname>Jamaha</surname><given-names>Nur Ain Nabilah</given-names></name><name><surname>Aqmal-Naser</surname><given-names>Mohamad</given-names></name><name><surname>Fahmi-Ahmad</surname><given-names>Muhammad</given-names></name><name><surname>Shahirah-Ibrahim</surname><given-names>Noor</given-names></name><name><surname>Rizal</surname><given-names>Syed Ahmad</given-names></name><name><surname>Belabut</surname><given-names>Daicus M.</given-names></name><name><surname>Kin Onn</surname><given-names>Chan</given-names></name><name><surname>Quah</surname><given-names>Evan Seng Huat</given-names></name><name><surname>Grismer</surname><given-names>Larry Lee</given-names></name><name><surname>Ahmad</surname><given-names>Amirrudin B.</given-names></name></person-group><article-title>﻿A decade of amphibian studies (<tp:taxon-name><tp:taxon-name-part taxon-name-part-type="kingdom">Animalia</tp:taxon-name-part></tp:taxon-name>, <tp:taxon-name><tp:taxon-name-part taxon-name-part-type="class">Amphibia</tp:taxon-name-part></tp:taxon-name>) at Sekayu lowland forest, Hulu Terengganu, Peninsular Malaysia</article-title><source>Zookeys</source><day>31</day><month>03</month><year>2023</year><volume>1157</volume><fpage>43</fpage><lpage>93</lpage><pub-id pub-id-type="doi">10.3897/zookeys.1157.95873</pub-id></mixed-citation></tp:treatment-meta><tp:nomenclature><label>﻿</label><tp:taxon-name>
                <object-id xmlns:xlink="http://www.w3.org/1999/xlink" content-type="arpha" xlink:type="simple">4B577E8E-3E2A-5F6B-9834-F475EF8DB7E8</object-id>
                <tp:taxon-name-part taxon-name-part-type="genus" reg="Rhacophorus">Rhacophorus</tp:taxon-name-part>
                <tp:taxon-name-part taxon-name-part-type="species" reg="pardalis">pardalis</tp:taxon-name-part>
              </tp:taxon-name><tp:taxon-authority>Günther, 1858</tp:taxon-authority><xref ref-type="fig" rid="F9">Fig. 9I Harlequin Tree Frog</xref></tp:nomenclature><tp:treatment-sec sec-type="Examined specimens" id="SECID0EJTCK"><title>Examined specimens.</title><p>Two male specimens were collected from <abbrev xmlns:xlink="http://www.w3.org/1999/xlink" xlink:title="Sekayu Recreational Forest" id="ABBRID0EPTCK" xlink:type="simple">SRF</abbrev> (UMTZC1111 and UMTZC1110, <abbrev xmlns:xlink="http://www.w3.org/1999/xlink" xlink:title="snout-vent length" id="ABBRID0ETTCK" xlink:type="simple">SVL</abbrev> = 49–53 mm).</p></tp:treatment-sec><tp:treatment-sec sec-type="Identification" id="SECID0EXTCK"><title>Identification.</title><p>Morphological characters of the specimens agreed well with the description by <xref ref-type="bibr" rid="B3">Berry (1975)</xref> and <xref ref-type="bibr" rid="B48">Harvey et al. (2002)</xref>. Size (<abbrev xmlns:xlink="http://www.w3.org/1999/xlink" xlink:title="snout-vent length" id="ABBRID0EFUCK" xlink:type="simple">SVL</abbrev>: 49–53 mm, <italic>n</italic> = 2 males); vomerine teeth in two or slightly oblique series at inner edges of choanae; head equally longer with width; snout obtusely pointed; tympanum distinct; supratympanic fold reaching angle of jaws; fingers and toes fully webbed; broad skin flaps along forearm, rounded on heels, and absence on anal region; flanks and abdomen of UMTZC1111 displayed black reticulation, but pale orange in UMTZ1110.</p></tp:treatment-sec><tp:treatment-sec sec-type="remarks" id="SECID0ELUCK"><title>Remarks.</title><p>Both UMTZC1111 and UMTZC1110 were collected from the large trees beside the artificial pond of the camping site in <abbrev xmlns:xlink="http://www.w3.org/1999/xlink" xlink:title="Sekayu Recreational Forest" id="ABBRID0ERUCK" xlink:type="simple">SRF</abbrev>.</p></tp:treatment-sec><tp:treatment-sec><!--Section generated to contain objects referenced in tp:taxon-treatment.--><fig id="F9" position="float" orientation="portrait"><object-id xmlns:xlink="http://www.w3.org/1999/xlink" content-type="doi" xlink:type="simple">10.3897/zookeys.1157.95873.figure9</object-id><object-id xmlns:xlink="http://www.w3.org/1999/xlink" content-type="arpha" xlink:type="simple">EA1D9CF8-338E-5C42-988E-335E620F701B</object-id><label>Figure 9.</label><caption><p><bold>A</bold><italic><tp:taxon-name><tp:taxon-name-part taxon-name-part-type="genus" reg="Kurixalus">Kurixalus</tp:taxon-name-part><tp:taxon-name-part taxon-name-part-type="species" reg="chaseni">chaseni</tp:taxon-name-part></tp:taxon-name></italic><bold>B</bold><italic><tp:taxon-name><tp:taxon-name-part taxon-name-part-type="genus" reg="Nyctixalus">Nyctixalus</tp:taxon-name-part><tp:taxon-name-part taxon-name-part-type="species" reg="pictus">pictus</tp:taxon-name-part></tp:taxon-name></italic><bold>C</bold><italic><tp:taxon-name><tp:taxon-name-part taxon-name-part-type="genus" reg="Polypedates">Polypedates</tp:taxon-name-part><tp:taxon-name-part taxon-name-part-type="species" reg="colletti">colletti</tp:taxon-name-part></tp:taxon-name></italic><bold>D</bold><italic><tp:taxon-name><tp:taxon-name-part taxon-name-part-type="genus" reg="Polypedates">P.</tp:taxon-name-part><tp:taxon-name-part taxon-name-part-type="species" reg="discantus">discantus</tp:taxon-name-part></tp:taxon-name></italic><bold>E</bold><italic><tp:taxon-name><tp:taxon-name-part taxon-name-part-type="genus" reg="Polypedates">P.</tp:taxon-name-part><tp:taxon-name-part taxon-name-part-type="species" reg="leucomystax">leucomystax</tp:taxon-name-part></tp:taxon-name></italic><bold>F</bold><italic><tp:taxon-name><tp:taxon-name-part taxon-name-part-type="genus" reg="Polypedates">P.</tp:taxon-name-part><tp:taxon-name-part taxon-name-part-type="species" reg="macrotis">macrotis</tp:taxon-name-part></tp:taxon-name></italic><bold>G</bold> adult <italic><tp:taxon-name><tp:taxon-name-part taxon-name-part-type="genus" reg="Rhacophorus">Rhacophorus</tp:taxon-name-part><tp:taxon-name-part taxon-name-part-type="species" reg="nigropalmatus">nigropalmatus</tp:taxon-name-part></tp:taxon-name></italic><bold>H</bold> subadult <italic><tp:taxon-name><tp:taxon-name-part taxon-name-part-type="genus" reg="Rhacophorus">R.</tp:taxon-name-part><tp:taxon-name-part taxon-name-part-type="species" reg="nigropalmatus">nigropalmatus</tp:taxon-name-part></tp:taxon-name></italic><bold>I</bold><italic><tp:taxon-name><tp:taxon-name-part taxon-name-part-type="genus" reg="Rhacophorus">R.</tp:taxon-name-part><tp:taxon-name-part taxon-name-part-type="species" reg="pardalis">pardalis</tp:taxon-name-part></tp:taxon-name></italic>.</p></caption><graphic xmlns:xlink="http://www.w3.org/1999/xlink" xlink:href="zookeys-1157-043_article-95873__-g009.jpg" position="float" orientation="portrait" xlink:type="simple" id="oo_832323.jpg"><uri content-type="original_file" xlink:type="simple">https://binary.pensoft.net/fig/832323</uri></graphic></fig></tp:treatment-sec><ref-list><ref id="B3"><mixed-citation xmlns:xlink="http://www.w3.org/1999/xlink" xlink:type="simple"><person-group><name name-style="western"><surname>Berry</surname><given-names>PY</given-names></name></person-group> (<year>1975</year>) <source>The amphibian fauna of Peninsular Malaysia.</source><publisher-name>Tropical Press</publisher-name>, <publisher-loc>Kuala Lumpur</publisher-loc>, <size units="page">130 pp</size>.</mixed-citation></ref><ref id="B48"><mixed-citation xmlns:xlink="http://www.w3.org/1999/xlink" xlink:type="simple"><person-group><name name-style="western"><surname>Harvey</surname><given-names>MB</given-names></name><name name-style="western"><surname>Pemberton</surname><given-names>AJ</given-names></name><name name-style="western"><surname>Smith</surname><given-names>EN</given-names></name></person-group> (<year>2002</year>) New and poorly known parachuting frogs (<tp:taxon-name><tp:taxon-name-part taxon-name-part-type="family">Rhacophoridae</tp:taxon-name-part></tp:taxon-name>: <tp:taxon-name><tp:taxon-name-part taxon-name-part-type="genus">Rhacophorus</tp:taxon-name-part></tp:taxon-name>) from Sumatra and Java. Herpetological Monograph 16(1): 46–92. <ext-link xlink:href="10.1655/0733-1347(2002)016%5B0046:NAPKPF%5D2.0.CO;2" ext-link-type="doi" xlink:type="simple">https://doi.org/10.1655/0733-1347(2002)016[0046:NAPKPF]2.0.CO;2</ext-link></mixed-citation></ref></ref-list></tp:taxon-treatment>
