# Supplementary material for: ﻿A decade of amphibian studies (Animalia, Amphibia) at Sekayu lowland forest, Hulu Terengganu, Peninsular Malaysia
Source: Zookeys. 2023 Mar 31;1157:43–93. doi: 10.3897/zookeys.1157.95873 (PMC10311392; doi:10.3897/zookeys.1157.95873)
Supplement: XML Treatment for Zhangixalus tunkui [file zookeys.1157.95873-treatment52.xml]

<!DOCTYPE tp:taxon-treatment
  PUBLIC "-//TaxonX//DTD Taxonomic Treatment Publishing DTD v0 20100105//EN" "tax-treatment-NSO.dtd">
<tp:taxon-treatment xmlns:tp="http://www.plazi.org/taxpub"><tp:treatment-meta><kwd-group><label>Taxon classification</label><kwd>
                  <named-content content-type="kingdom">Animalia</named-content>
                </kwd><kwd>
                  <named-content content-type="order">Anura</named-content>
                </kwd><kwd>
                  <named-content content-type="family">Rhacophoridae</named-content>
                </kwd></kwd-group><mixed-citation publication-type="journal"><person-group><name><surname>Badli-Sham</surname><given-names>Baizul Hafsyam</given-names></name><name><surname>Syafiq</surname><given-names>Muhamad Fatihah</given-names></name><name><surname>Aziz</surname><given-names>Mohd Shahrizan Azrul</given-names></name><name><surname>Mohd Jalil</surname><given-names>Natrah Rafiqah</given-names></name><name><surname>Awang</surname><given-names>Muhammad Taufik</given-names></name><name><surname>Othman</surname><given-names>Muhammad Nouril Ammin</given-names></name><name><surname>Abdul Aziz</surname><given-names>Anis Azira</given-names></name><name><surname>Dzu</surname><given-names>Khunirah</given-names></name><name><surname>Abdol Wahab</surname><given-names>Nurul Asyikin</given-names></name><name><surname>Jamil</surname><given-names>Nor Liyana</given-names></name><name><surname>Ismail</surname><given-names>Murni Azima</given-names></name><name><surname>Wan Azman</surname><given-names>Wan Ahmad Aidil</given-names></name><name><surname>Xin Wei</surname><given-names>Ooi</given-names></name><name><surname>Jamaha</surname><given-names>Nur Ain Nabilah</given-names></name><name><surname>Aqmal-Naser</surname><given-names>Mohamad</given-names></name><name><surname>Fahmi-Ahmad</surname><given-names>Muhammad</given-names></name><name><surname>Shahirah-Ibrahim</surname><given-names>Noor</given-names></name><name><surname>Rizal</surname><given-names>Syed Ahmad</given-names></name><name><surname>Belabut</surname><given-names>Daicus M.</given-names></name><name><surname>Kin Onn</surname><given-names>Chan</given-names></name><name><surname>Quah</surname><given-names>Evan Seng Huat</given-names></name><name><surname>Grismer</surname><given-names>Larry Lee</given-names></name><name><surname>Ahmad</surname><given-names>Amirrudin B.</given-names></name></person-group><article-title>﻿A decade of amphibian studies (<tp:taxon-name><tp:taxon-name-part taxon-name-part-type="kingdom">Animalia</tp:taxon-name-part></tp:taxon-name>, <tp:taxon-name><tp:taxon-name-part taxon-name-part-type="class">Amphibia</tp:taxon-name-part></tp:taxon-name>) at Sekayu lowland forest, Hulu Terengganu, Peninsular Malaysia</article-title><source>Zookeys</source><day>31</day><month>03</month><year>2023</year><volume>1157</volume><fpage>43</fpage><lpage>93</lpage><pub-id pub-id-type="doi">10.3897/zookeys.1157.95873</pub-id></mixed-citation></tp:treatment-meta><tp:nomenclature><label>﻿</label><tp:taxon-name>
                <object-id xmlns:xlink="http://www.w3.org/1999/xlink" content-type="arpha" xlink:type="simple">D6D01E01-6013-55F6-99B6-5AFC2520A2EC</object-id>
                <tp:taxon-name-part taxon-name-part-type="genus" reg="Zhangixalus">Zhangixalus</tp:taxon-name-part>
                <tp:taxon-name-part taxon-name-part-type="species" reg="tunkui">tunkui</tp:taxon-name-part>
              </tp:taxon-name><tp:taxon-authority>Kiew, 1987</tp:taxon-authority><xref ref-type="fig" rid="F11">Fig. 11B Johore Flying Frog</xref></tp:nomenclature><tp:treatment-sec sec-type="Examine specimens" id="SECID0E5ADK"><title>Examine specimens.</title><p>UMTZCP110414-419.</p></tp:treatment-sec><tp:treatment-sec sec-type="Identification" id="SECID0EDBDK"><title>Identification.</title><p>One individual of <italic><tp:taxon-name><tp:taxon-name-part taxon-name-part-type="genus" reg="Zhangixalus">Zhangixalus</tp:taxon-name-part><tp:taxon-name-part taxon-name-part-type="species" reg="tunkui">tunkui</tp:taxon-name-part></tp:taxon-name></italic> was previously recorded in <abbrev xmlns:xlink="http://www.w3.org/1999/xlink" xlink:title="Sekayu Recreational Forest" id="ABBRID0EUBDK" xlink:type="simple">SRF</abbrev>. However, it was only photographed (UMTZCP110414-419, Fig. <xref ref-type="fig" rid="F11">11B</xref>) and released back to the wild for it was mistaken to be an individual of <italic><tp:taxon-name><tp:taxon-name-part taxon-name-part-type="genus" reg="Zhangixalus">Z.</tp:taxon-name-part><tp:taxon-name-part taxon-name-part-type="species" reg="prominanus">prominanus</tp:taxon-name-part></tp:taxon-name></italic>, which was only later identified as <italic><tp:taxon-name><tp:taxon-name-part taxon-name-part-type="genus" reg="Zhangixalus">Z.</tp:taxon-name-part><tp:taxon-name-part taxon-name-part-type="species" reg="tunkui">tunkui</tp:taxon-name-part></tp:taxon-name></italic> by Evan S.H. Quah. Morphology of photographed individual matched description by <xref ref-type="bibr" rid="B57">Kiew (1987)</xref> and <xref ref-type="bibr" rid="B61">Leong (2004)</xref> based on toe webbing with reddish colouration between fourth and fifth toes (vs. third to fifth toes in <italic><tp:taxon-name><tp:taxon-name-part taxon-name-part-type="genus" reg="Zhangixalus">Z.</tp:taxon-name-part><tp:taxon-name-part taxon-name-part-type="species" reg="prominanus">prominanus</tp:taxon-name-part></tp:taxon-name></italic>). Photographed individual had body with pale and translucent green colouration; dorsum scattered with whitish spots; smaller <abbrev xmlns:xlink="http://www.w3.org/1999/xlink" xlink:title="snout-vent length" id="ABBRID0EFDDK" xlink:type="simple">SVL</abbrev>, less than 50 mm (M. Taufik Awang, pers. comm.); skin translucent; absence of skin flaps on along forearm; whitish line along the snout, canthus rostralis and around eyes.</p></tp:treatment-sec><tp:treatment-sec sec-type="remarks" id="SECID0EJDDK"><title>Remarks.</title><p>The individual of this species was found at the flooded rock pools in <abbrev xmlns:xlink="http://www.w3.org/1999/xlink" xlink:title="Sekayu Recreational Forest" id="ABBRID0EPDDK" xlink:type="simple">SRF</abbrev>. This species is a new record for the amphibians in Hulu Terengganu.</p><p>From 14 species recorded in the first survey in 2003, the number of species had steadily increased to 18 species in 2008. The surveys continued in 2013 and recorded more species, with a total of 38 species in 2015. This trend of species discoveries kept increasing during the surveys up to the end of 2020. The results shown by the species accumulation curve generated from the list of species recorded between 2003 and 2018 show a constantly increasing trend (Fig. <xref ref-type="fig" rid="F12">12</xref>). The species accumulation curve has almost reached the asymptote, which indicates that our long-term surveys may have reached the true diversity of amphibians in <abbrev xmlns:xlink="http://www.w3.org/1999/xlink" xlink:title="Sekayu lowland forest" id="ABBRID0EZDDK" xlink:type="simple">SLF</abbrev>. The number of unique and duplicate species also kept decreasing over the years. However, even after our exhaustive fieldwork from 2015 to 2020, a few unique species such as <italic><tp:taxon-name><tp:taxon-name-part taxon-name-part-type="genus" reg="Phrynella">Phrynella</tp:taxon-name-part><tp:taxon-name-part taxon-name-part-type="species" reg="pulchra">pulchra</tp:taxon-name-part></tp:taxon-name></italic>, <italic><tp:taxon-name><tp:taxon-name-part taxon-name-part-type="genus" reg="Rhacophorus">Rhacophorus</tp:taxon-name-part><tp:taxon-name-part taxon-name-part-type="species" reg="pardalis">pardalis</tp:taxon-name-part></tp:taxon-name></italic>, <italic><tp:taxon-name><tp:taxon-name-part taxon-name-part-type="genus" reg="Theloderma">Theloderma</tp:taxon-name-part><tp:taxon-name-part taxon-name-part-type="species" reg="horridum">horridum</tp:taxon-name-part></tp:taxon-name></italic>, and <italic><tp:taxon-name><tp:taxon-name-part taxon-name-part-type="genus" reg="Zhangixalus">Zhangixalus</tp:taxon-name-part><tp:taxon-name-part taxon-name-part-type="species" reg="tunkui">tunkui</tp:taxon-name-part></tp:taxon-name></italic> have remained unrecorded after their first discovery in 2013-2014. As for the records of amphibians in Hulu Terengganu District, this study contributes an additional 10 new records for this area, which now totals 70 species so far known (Table <xref ref-type="table" rid="T2">2</xref>). The new records are <tp:taxon-name><tp:taxon-name-part taxon-name-part-type="genus" reg="Ichthyophis">Ichthyophis</tp:taxon-name-part><tp:taxon-name-part taxon-name-part-type="uncertainty-rank">cf.</tp:taxon-name-part><tp:taxon-name-part taxon-name-part-type="species" reg="asplenius">asplenius</tp:taxon-name-part></tp:taxon-name>, <italic><tp:taxon-name><tp:taxon-name-part taxon-name-part-type="genus" reg="Kalophrynus">K.</tp:taxon-name-part><tp:taxon-name-part taxon-name-part-type="species" reg="palmatissimus">palmatissimus</tp:taxon-name-part></tp:taxon-name></italic>, <italic><tp:taxon-name><tp:taxon-name-part taxon-name-part-type="genus" reg="Kaloula">Kaloula</tp:taxon-name-part><tp:taxon-name-part taxon-name-part-type="species" reg="latidisca">latidisca</tp:taxon-name-part></tp:taxon-name></italic>, <italic><tp:taxon-name><tp:taxon-name-part taxon-name-part-type="genus" reg="Micryletta">Micryletta</tp:taxon-name-part><tp:taxon-name-part taxon-name-part-type="species" reg="dissimulans">dissimulans</tp:taxon-name-part></tp:taxon-name></italic>, <italic><tp:taxon-name><tp:taxon-name-part taxon-name-part-type="genus" reg="Microhyla">Microhyla</tp:taxon-name-part><tp:taxon-name-part taxon-name-part-type="species" reg="superciliaris">superciliaris</tp:taxon-name-part></tp:taxon-name></italic>, <italic><tp:taxon-name><tp:taxon-name-part taxon-name-part-type="genus" reg="Nyctixalus">Nyctixalus</tp:taxon-name-part><tp:taxon-name-part taxon-name-part-type="species" reg="pictus">pictus</tp:taxon-name-part></tp:taxon-name></italic>, <italic><tp:taxon-name><tp:taxon-name-part taxon-name-part-type="genus" reg="Polypedates">Polypedates</tp:taxon-name-part><tp:taxon-name-part taxon-name-part-type="species" reg="discantus">discantus</tp:taxon-name-part></tp:taxon-name></italic>, <italic><tp:taxon-name><tp:taxon-name-part taxon-name-part-type="genus" reg="Zhangixalus">Zhangixalus</tp:taxon-name-part><tp:taxon-name-part taxon-name-part-type="species" reg="prominanus">prominanus</tp:taxon-name-part></tp:taxon-name>, <tp:taxon-name><tp:taxon-name-part taxon-name-part-type="genus" reg="Zhangixalus">Z.</tp:taxon-name-part><tp:taxon-name-part taxon-name-part-type="species" reg="tunkui">tunkui</tp:taxon-name-part></tp:taxon-name></italic> and <italic><tp:taxon-name><tp:taxon-name-part taxon-name-part-type="genus" reg="Theloderma">Theloderma</tp:taxon-name-part><tp:taxon-name-part taxon-name-part-type="species" reg="licin">licin</tp:taxon-name-part></tp:taxon-name></italic>.</p><table-wrap id="T2" position="float" orientation="portrait"><label>Table 2.</label><caption><p>Compilation of updated and revised checklist of amphibian fauna from published materials and this study in Hulu Terengganu, Terengganu. Note: <abbrev xmlns:xlink="http://www.w3.org/1999/xlink" xlink:title="Data Deficient" id="ABBRID0EFJDK" xlink:type="simple">DD</abbrev> = Data Deficient, <abbrev xmlns:xlink="http://www.w3.org/1999/xlink" xlink:title="Not Evaluated" id="ABBRID0EJJDK" xlink:type="simple">NE</abbrev> = Not Evaluated, <abbrev xmlns:xlink="http://www.w3.org/1999/xlink" xlink:title="Least Concerned" id="ABBRID0ENJDK" xlink:type="simple">LC</abbrev> = Least Concerned, <abbrev xmlns:xlink="http://www.w3.org/1999/xlink" xlink:title="Near Threatened" id="ABBRID0ERJDK" xlink:type="simple">NT</abbrev> = Near Threatened, <abbrev xmlns:xlink="http://www.w3.org/1999/xlink" xlink:title="Endangered" id="ABBRID0EVJDK" xlink:type="simple">EN</abbrev> = Endangered, <abbrev xmlns:xlink="http://www.w3.org/1999/xlink" xlink:title="Not Protected" id="ABBRID0EZJDK" xlink:type="simple">NP</abbrev> = Not Protected, and P = Protected. Symbol * = represents the additional record of species in Hulu Terengganu, 1 = Sekayu (This study), 2 = Gunung Lawit (<xref ref-type="bibr" rid="B33">Dring 1979</xref>; <xref ref-type="bibr" rid="B98">Sumarli et al. 2015</xref>), 3 = Tembat (<xref ref-type="bibr" rid="B79">Norhayati et al. 2011</xref>; <xref ref-type="bibr" rid="B81">Nur Amalina et al. 2017</xref>), and 4 = Gunung Gagau (<xref ref-type="bibr" rid="B47">Hamidi 2013</xref>).</p></caption><table id="TID0ESXFK" rules="all"><tbody><tr><th rowspan="1" colspan="1">No</th><th rowspan="1" colspan="1">Species</th><th rowspan="1" colspan="1">IUCN Status</th><th rowspan="1" colspan="1">WCA 2010</th><th rowspan="1" colspan="1">1</th><th rowspan="1" colspan="1">2</th><th rowspan="1" colspan="1">3</th><th rowspan="1" colspan="1">4</th></tr><tr><td rowspan="1" colspan="1"/><td rowspan="1" colspan="7">
                        <bold>Family <tp:taxon-name><tp:taxon-name-part taxon-name-part-type="family">Ichthyophiidae</tp:taxon-name-part></tp:taxon-name></bold>
                      </td></tr><tr><td rowspan="1" colspan="1">1</td><td rowspan="1" colspan="1"><tp:taxon-name><tp:taxon-name-part taxon-name-part-type="genus" reg="Ichthyophis">Ichthyophis</tp:taxon-name-part><tp:taxon-name-part taxon-name-part-type="uncertainty-rank">cf.</tp:taxon-name-part><tp:taxon-name-part taxon-name-part-type="species" reg="asplenius">asplenius</tp:taxon-name-part></tp:taxon-name>*</td><td rowspan="1" colspan="1">
                        <abbrev xmlns:xlink="http://www.w3.org/1999/xlink" xlink:title="Data Deficient" id="ABBRID0EWMDK" xlink:type="simple">DD</abbrev>
                      </td><td rowspan="1" colspan="1">
                        <abbrev xmlns:xlink="http://www.w3.org/1999/xlink" xlink:title="Not Protected" id="ABBRID0E5MDK" xlink:type="simple">NP</abbrev>
                      </td><td rowspan="1" colspan="1">+</td><td rowspan="1" colspan="1">–</td><td rowspan="1" colspan="1">–</td><td rowspan="1" colspan="1">–</td></tr><tr><td rowspan="1" colspan="1">2</td><td rowspan="1" colspan="1">
                        <italic>
                          <tp:taxon-name><tp:taxon-name-part taxon-name-part-type="genus" reg="Ichthyophis">Ichthyophis</tp:taxon-name-part><tp:taxon-name-part taxon-name-part-type="species" reg="glutinosus">glutinosus</tp:taxon-name-part></tp:taxon-name>
                        </italic>
                      </td><td rowspan="1" colspan="1">VU</td><td rowspan="1" colspan="1">
                        <abbrev xmlns:xlink="http://www.w3.org/1999/xlink" xlink:title="Not Protected" id="ABBRID0EIODK" xlink:type="simple">NP</abbrev>
                      </td><td rowspan="1" colspan="1">–</td><td rowspan="1" colspan="1">–</td><td rowspan="1" colspan="1">+</td><td rowspan="1" colspan="1">–</td></tr><tr><td rowspan="1" colspan="1">3</td><td rowspan="1" colspan="1"><italic><tp:taxon-name><tp:taxon-name-part taxon-name-part-type="genus" reg="Ichthyophis">Ichthyophis</tp:taxon-name-part></tp:taxon-name></italic> sp.</td><td rowspan="1" colspan="1">
                        <abbrev xmlns:xlink="http://www.w3.org/1999/xlink" xlink:title="Data Deficient" id="ABBRID0ELPDK" xlink:type="simple">DD</abbrev>
                      </td><td rowspan="1" colspan="1">
                        <abbrev xmlns:xlink="http://www.w3.org/1999/xlink" xlink:title="Not Protected" id="ABBRID0ETPDK" xlink:type="simple">NP</abbrev>
                      </td><td rowspan="1" colspan="1">–</td><td rowspan="1" colspan="1">+</td><td rowspan="1" colspan="1">+</td><td rowspan="1" colspan="1">–</td></tr><tr><td rowspan="1" colspan="1"/><td rowspan="1" colspan="7">
                        <bold>Family <tp:taxon-name><tp:taxon-name-part taxon-name-part-type="family">Bufonidae</tp:taxon-name-part></tp:taxon-name></bold>
                      </td></tr><tr><td rowspan="1" colspan="1">4</td><td rowspan="1" colspan="1">
                        <italic>
                          <tp:taxon-name><tp:taxon-name-part taxon-name-part-type="genus" reg="Ansonia">Ansonia</tp:taxon-name-part><tp:taxon-name-part taxon-name-part-type="species" reg="latiffi">latiffi</tp:taxon-name-part></tp:taxon-name>
                        </italic>
                      </td><td rowspan="1" colspan="1">
                        <abbrev xmlns:xlink="http://www.w3.org/1999/xlink" xlink:title="Near Threatened" id="ABBRID0EJRDK" xlink:type="simple">NT</abbrev>
                      </td><td rowspan="1" colspan="1">
                        <abbrev xmlns:xlink="http://www.w3.org/1999/xlink" xlink:title="Not Protected" id="ABBRID0ERRDK" xlink:type="simple">NP</abbrev>
                      </td><td rowspan="1" colspan="1">+</td><td rowspan="1" colspan="1">+</td><td rowspan="1" colspan="1">–</td><td rowspan="1" colspan="1">+</td></tr><tr><td rowspan="1" colspan="1">5</td><td rowspan="1" colspan="1">
                        <italic>
                          <tp:taxon-name><tp:taxon-name-part taxon-name-part-type="genus" reg="Ansonia">Ansonia</tp:taxon-name-part><tp:taxon-name-part taxon-name-part-type="species" reg="lumut">lumut</tp:taxon-name-part></tp:taxon-name>
                        </italic>
                      </td><td rowspan="1" colspan="1">
                        <abbrev xmlns:xlink="http://www.w3.org/1999/xlink" xlink:title="Not Evaluated" id="ABBRID0EYSDK" xlink:type="simple">NE</abbrev>
                      </td><td rowspan="1" colspan="1">
                        <abbrev xmlns:xlink="http://www.w3.org/1999/xlink" xlink:title="Not Protected" id="ABBRID0EATDK" xlink:type="simple">NP</abbrev>
                      </td><td rowspan="1" colspan="1">+</td><td rowspan="1" colspan="1">+</td><td rowspan="1" colspan="1">–</td><td rowspan="1" colspan="1">–</td></tr><tr><td rowspan="1" colspan="1">6</td><td rowspan="1" colspan="1"><italic><tp:taxon-name><tp:taxon-name-part taxon-name-part-type="genus" reg="Duttaphrynus">Duttaphrynus</tp:taxon-name-part><tp:taxon-name-part taxon-name-part-type="species" reg="bengalensis">bengalensis</tp:taxon-name-part></tp:taxon-name></italic><break/> (<italic><tp:taxon-name><tp:taxon-name-part taxon-name-part-type="genus" reg="Duttaphrynus">Duttaphrynus</tp:taxon-name-part></tp:taxon-name></italic> sp.1)</td><td rowspan="1" colspan="1">
                        <abbrev xmlns:xlink="http://www.w3.org/1999/xlink" xlink:title="Least Concerned" id="ABBRID0EQUDK" xlink:type="simple">LC</abbrev>
                      </td><td rowspan="1" colspan="1">
                        <abbrev xmlns:xlink="http://www.w3.org/1999/xlink" xlink:title="Not Protected" id="ABBRID0EYUDK" xlink:type="simple">NP</abbrev>
                      </td><td rowspan="1" colspan="1">+</td><td rowspan="1" colspan="1">–</td><td rowspan="1" colspan="1">+</td><td rowspan="1" colspan="1">–</td></tr><tr><td rowspan="1" colspan="1">7</td><td rowspan="1" colspan="1">
                        <italic>
                          <tp:taxon-name><tp:taxon-name-part taxon-name-part-type="genus" reg="Ingerophrynus">Ingerophrynus</tp:taxon-name-part><tp:taxon-name-part taxon-name-part-type="species" reg="parvus">parvus</tp:taxon-name-part></tp:taxon-name>
                        </italic>
                      </td><td rowspan="1" colspan="1">
                        <abbrev xmlns:xlink="http://www.w3.org/1999/xlink" xlink:title="Least Concerned" id="ABBRID0E6VDK" xlink:type="simple">LC</abbrev>
                      </td><td rowspan="1" colspan="1">
                        <abbrev xmlns:xlink="http://www.w3.org/1999/xlink" xlink:title="Not Protected" id="ABBRID0EHWDK" xlink:type="simple">NP</abbrev>
                      </td><td rowspan="1" colspan="1">+</td><td rowspan="1" colspan="1">+</td><td rowspan="1" colspan="1">+</td><td rowspan="1" colspan="1">+</td></tr><tr><td rowspan="1" colspan="1">8</td><td rowspan="1" colspan="1">
                        <italic>
                          <tp:taxon-name><tp:taxon-name-part taxon-name-part-type="genus" reg="Ingerophrynus">Ingerophrynus</tp:taxon-name-part><tp:taxon-name-part taxon-name-part-type="species" reg="quadriporcatus">quadriporcatus</tp:taxon-name-part></tp:taxon-name>
                        </italic>
                      </td><td rowspan="1" colspan="1">
                        <abbrev xmlns:xlink="http://www.w3.org/1999/xlink" xlink:title="Least Concerned" id="ABBRID0EOXDK" xlink:type="simple">LC</abbrev>
                      </td><td rowspan="1" colspan="1">
                        <abbrev xmlns:xlink="http://www.w3.org/1999/xlink" xlink:title="Not Protected" id="ABBRID0EWXDK" xlink:type="simple">NP</abbrev>
                      </td><td rowspan="1" colspan="1">–</td><td rowspan="1" colspan="1">+</td><td rowspan="1" colspan="1">+</td><td rowspan="1" colspan="1">–</td></tr><tr><td rowspan="1" colspan="1">9</td><td rowspan="1" colspan="1">
                        <italic>
                          <tp:taxon-name><tp:taxon-name-part taxon-name-part-type="genus" reg="Leptophryne">Leptophryne</tp:taxon-name-part><tp:taxon-name-part taxon-name-part-type="species" reg="borbonica">borbonica</tp:taxon-name-part></tp:taxon-name>
                        </italic>
                      </td><td rowspan="1" colspan="1">
                        <abbrev xmlns:xlink="http://www.w3.org/1999/xlink" xlink:title="Not Evaluated" id="ABBRID0E4YDK" xlink:type="simple">NE</abbrev>
                      </td><td rowspan="1" colspan="1">
                        <abbrev xmlns:xlink="http://www.w3.org/1999/xlink" xlink:title="Not Protected" id="ABBRID0EFZDK" xlink:type="simple">NP</abbrev>
                      </td><td rowspan="1" colspan="1">+</td><td rowspan="1" colspan="1">+</td><td rowspan="1" colspan="1">+</td><td rowspan="1" colspan="1">+</td></tr><tr><td rowspan="1" colspan="1">10</td><td rowspan="1" colspan="1">
                        <italic>
                          <tp:taxon-name><tp:taxon-name-part taxon-name-part-type="genus" reg="Phrynoidis">Phrynoidis</tp:taxon-name-part><tp:taxon-name-part taxon-name-part-type="species" reg="asper">asper</tp:taxon-name-part></tp:taxon-name>
                        </italic>
                      </td><td rowspan="1" colspan="1">
                        <abbrev xmlns:xlink="http://www.w3.org/1999/xlink" xlink:title="Least Concerned" id="ABBRID0EM1DK" xlink:type="simple">LC</abbrev>
                      </td><td rowspan="1" colspan="1">
                        <abbrev xmlns:xlink="http://www.w3.org/1999/xlink" xlink:title="Not Protected" id="ABBRID0EU1DK" xlink:type="simple">NP</abbrev>
                      </td><td rowspan="1" colspan="1">+</td><td rowspan="1" colspan="1">+</td><td rowspan="1" colspan="1">+</td><td rowspan="1" colspan="1">+</td></tr><tr><td rowspan="1" colspan="1">11</td><td rowspan="1" colspan="1">
                        <italic>
                          <tp:taxon-name><tp:taxon-name-part taxon-name-part-type="genus" reg="Rentapia">Rentapia</tp:taxon-name-part><tp:taxon-name-part taxon-name-part-type="species" reg="flavomaculata">flavomaculata</tp:taxon-name-part></tp:taxon-name>
                        </italic>
                      </td><td rowspan="1" colspan="1">
                        <abbrev xmlns:xlink="http://www.w3.org/1999/xlink" xlink:title="Not Evaluated" id="ABBRID0E22DK" xlink:type="simple">NE</abbrev>
                      </td><td rowspan="1" colspan="1">
                        <abbrev xmlns:xlink="http://www.w3.org/1999/xlink" xlink:title="Not Protected" id="ABBRID0ED3DK" xlink:type="simple">NP</abbrev>
                      </td><td rowspan="1" colspan="1">+</td><td rowspan="1" colspan="1">+</td><td rowspan="1" colspan="1">+</td><td rowspan="1" colspan="1">–</td></tr><tr><td rowspan="1" colspan="1"/><td rowspan="1" colspan="7">
                        <bold>Family <tp:taxon-name><tp:taxon-name-part taxon-name-part-type="family">Dicroglossidae</tp:taxon-name-part></tp:taxon-name></bold>
                      </td></tr><tr><td rowspan="1" colspan="1">12</td><td rowspan="1" colspan="1">
                        <italic>
                          <tp:taxon-name><tp:taxon-name-part taxon-name-part-type="genus" reg="Fejervarya">Fejervarya</tp:taxon-name-part><tp:taxon-name-part taxon-name-part-type="species" reg="cancrivora">cancrivora</tp:taxon-name-part></tp:taxon-name>
                        </italic>
                      </td><td rowspan="1" colspan="1">
                        <abbrev xmlns:xlink="http://www.w3.org/1999/xlink" xlink:title="Least Concerned" id="ABBRID0EZ4DK" xlink:type="simple">LC</abbrev>
                      </td><td rowspan="1" colspan="1">
                        <abbrev xmlns:xlink="http://www.w3.org/1999/xlink" xlink:title="Not Protected" id="ABBRID0EB5DK" xlink:type="simple">NP</abbrev>
                      </td><td rowspan="1" colspan="1">–</td><td rowspan="1" colspan="1">–</td><td rowspan="1" colspan="1">+</td><td rowspan="1" colspan="1">–</td></tr><tr><td rowspan="1" colspan="1">13</td><td rowspan="1" colspan="1">
                        <italic>
                          <tp:taxon-name><tp:taxon-name-part taxon-name-part-type="genus" reg="Fejervarya">Fejervarya</tp:taxon-name-part><tp:taxon-name-part taxon-name-part-type="species" reg="limnocharis">limnocharis</tp:taxon-name-part></tp:taxon-name>
                        </italic>
                      </td><td rowspan="1" colspan="1">
                        <abbrev xmlns:xlink="http://www.w3.org/1999/xlink" xlink:title="Least Concerned" id="ABBRID0EI6DK" xlink:type="simple">LC</abbrev>
                      </td><td rowspan="1" colspan="1">
                        <abbrev xmlns:xlink="http://www.w3.org/1999/xlink" xlink:title="Not Protected" id="ABBRID0EQ6DK" xlink:type="simple">NP</abbrev>
                      </td><td rowspan="1" colspan="1">+</td><td rowspan="1" colspan="1">+</td><td rowspan="1" colspan="1">+</td><td rowspan="1" colspan="1">+</td></tr><tr><td rowspan="1" colspan="1">14</td><td rowspan="1" colspan="1">
                        <italic>
                          <tp:taxon-name><tp:taxon-name-part taxon-name-part-type="genus" reg="Ingerana">Ingerana</tp:taxon-name-part><tp:taxon-name-part taxon-name-part-type="species" reg="tenasserimensis">tenasserimensis</tp:taxon-name-part></tp:taxon-name>
                        </italic>
                      </td><td rowspan="1" colspan="1">
                        <abbrev xmlns:xlink="http://www.w3.org/1999/xlink" xlink:title="Least Concerned" id="ABBRID0EXAEK" xlink:type="simple">LC</abbrev>
                      </td><td rowspan="1" colspan="1">
                        <abbrev xmlns:xlink="http://www.w3.org/1999/xlink" xlink:title="Not Protected" id="ABBRID0E6AEK" xlink:type="simple">NP</abbrev>
                      </td><td rowspan="1" colspan="1">–</td><td rowspan="1" colspan="1">–</td><td rowspan="1" colspan="1">+</td><td rowspan="1" colspan="1">–</td></tr><tr><td rowspan="1" colspan="1">15</td><td rowspan="1" colspan="1">
                        <italic>
                          <tp:taxon-name><tp:taxon-name-part taxon-name-part-type="genus" reg="Limnonectes">Limnonectes</tp:taxon-name-part><tp:taxon-name-part taxon-name-part-type="species" reg="blythii">blythii</tp:taxon-name-part></tp:taxon-name>
                        </italic>
                      </td><td rowspan="1" colspan="1">
                        <abbrev xmlns:xlink="http://www.w3.org/1999/xlink" xlink:title="Near Threatened" id="ABBRID0EGCEK" xlink:type="simple">NT</abbrev>
                      </td><td rowspan="1" colspan="1">P</td><td rowspan="1" colspan="1">+</td><td rowspan="1" colspan="1">+</td><td rowspan="1" colspan="1">+</td><td rowspan="1" colspan="1">+</td></tr><tr><td rowspan="1" colspan="1">16</td><td rowspan="1" colspan="1">
                        <italic>
                          <tp:taxon-name><tp:taxon-name-part taxon-name-part-type="genus" reg="Limnonectes">Limnonectes</tp:taxon-name-part><tp:taxon-name-part taxon-name-part-type="species" reg="hascheanus">hascheanus</tp:taxon-name-part></tp:taxon-name>
                        </italic>
                      </td><td rowspan="1" colspan="1">
                        <abbrev xmlns:xlink="http://www.w3.org/1999/xlink" xlink:title="Least Concerned" id="ABBRID0EQDEK" xlink:type="simple">LC</abbrev>
                      </td><td rowspan="1" colspan="1">
                        <abbrev xmlns:xlink="http://www.w3.org/1999/xlink" xlink:title="Not Protected" id="ABBRID0EYDEK" xlink:type="simple">NP</abbrev>
                      </td><td rowspan="1" colspan="1">+</td><td rowspan="1" colspan="1">–</td><td rowspan="1" colspan="1">–</td><td rowspan="1" colspan="1">+</td></tr><tr><td rowspan="1" colspan="1">17</td><td rowspan="1" colspan="1">
                        <italic>
                          <tp:taxon-name><tp:taxon-name-part taxon-name-part-type="genus" reg="Limnonectes">Limnonectes</tp:taxon-name-part><tp:taxon-name-part taxon-name-part-type="species" reg="utara">utara</tp:taxon-name-part></tp:taxon-name>
                        </italic>
                      </td><td rowspan="1" colspan="1">
                        <abbrev xmlns:xlink="http://www.w3.org/1999/xlink" xlink:title="Not Evaluated" id="ABBRID0E6EEK" xlink:type="simple">NE</abbrev>
                      </td><td rowspan="1" colspan="1">
                        <abbrev xmlns:xlink="http://www.w3.org/1999/xlink" xlink:title="Not Protected" id="ABBRID0EHFEK" xlink:type="simple">NP</abbrev>
                      </td><td rowspan="1" colspan="1">+</td><td rowspan="1" colspan="1">+</td><td rowspan="1" colspan="1">+</td><td rowspan="1" colspan="1">+</td></tr><tr><td rowspan="1" colspan="1">18</td><td rowspan="1" colspan="1">
                        <italic>
                          <tp:taxon-name><tp:taxon-name-part taxon-name-part-type="genus" reg="Limnonectes">Limnonectes</tp:taxon-name-part><tp:taxon-name-part taxon-name-part-type="species" reg="deinodon">deinodon</tp:taxon-name-part></tp:taxon-name>
                        </italic>
                      </td><td rowspan="1" colspan="1">
                        <abbrev xmlns:xlink="http://www.w3.org/1999/xlink" xlink:title="Not Evaluated" id="ABBRID0EOGEK" xlink:type="simple">NE</abbrev>
                      </td><td rowspan="1" colspan="1">
                        <abbrev xmlns:xlink="http://www.w3.org/1999/xlink" xlink:title="Not Protected" id="ABBRID0EWGEK" xlink:type="simple">NP</abbrev>
                      </td><td rowspan="1" colspan="1">+</td><td rowspan="1" colspan="1">+</td><td rowspan="1" colspan="1">+</td><td rowspan="1" colspan="1">–</td></tr><tr><td rowspan="1" colspan="1">19</td><td rowspan="1" colspan="1">
                        <italic>
                          <tp:taxon-name><tp:taxon-name-part taxon-name-part-type="genus" reg="Limnonectes">Limnonectes</tp:taxon-name-part><tp:taxon-name-part taxon-name-part-type="species" reg="malesianus">malesianus</tp:taxon-name-part></tp:taxon-name>
                        </italic>
                      </td><td rowspan="1" colspan="1">
                        <abbrev xmlns:xlink="http://www.w3.org/1999/xlink" xlink:title="Near Threatened" id="ABBRID0E4HEK" xlink:type="simple">NT</abbrev>
                      </td><td rowspan="1" colspan="1">P</td><td rowspan="1" colspan="1">+</td><td rowspan="1" colspan="1">–</td><td rowspan="1" colspan="1">+</td><td rowspan="1" colspan="1">–</td></tr><tr><td rowspan="1" colspan="1">20</td><td rowspan="1" colspan="1">
                        <italic>
                          <tp:taxon-name><tp:taxon-name-part taxon-name-part-type="genus" reg="Limnonectes">Limnonectes</tp:taxon-name-part><tp:taxon-name-part taxon-name-part-type="species" reg="tweediei">tweediei</tp:taxon-name-part></tp:taxon-name>
                        </italic>
                      </td><td rowspan="1" colspan="1">
                        <abbrev xmlns:xlink="http://www.w3.org/1999/xlink" xlink:title="Least Concerned" id="ABBRID0EHJEK" xlink:type="simple">LC</abbrev>
                      </td><td rowspan="1" colspan="1">P</td><td rowspan="1" colspan="1">–</td><td rowspan="1" colspan="1">+</td><td rowspan="1" colspan="1">–</td><td rowspan="1" colspan="1">–</td></tr><tr><td rowspan="1" colspan="1">21</td><td rowspan="1" colspan="1">
                        <italic>
                          <tp:taxon-name><tp:taxon-name-part taxon-name-part-type="genus" reg="Limnonectes">Limnonectes</tp:taxon-name-part><tp:taxon-name-part taxon-name-part-type="species" reg="paramacrodon">paramacrodon</tp:taxon-name-part></tp:taxon-name>
                        </italic>
                      </td><td rowspan="1" colspan="1">
                        <abbrev xmlns:xlink="http://www.w3.org/1999/xlink" xlink:title="Near Threatened" id="ABBRID0ERKEK" xlink:type="simple">NT</abbrev>
                      </td><td rowspan="1" colspan="1">P</td><td rowspan="1" colspan="1">–</td><td rowspan="1" colspan="1">+</td><td rowspan="1" colspan="1">–</td><td rowspan="1" colspan="1">+</td></tr><tr><td rowspan="1" colspan="1">22</td><td rowspan="1" colspan="1">
                        <italic>
                          <tp:taxon-name><tp:taxon-name-part taxon-name-part-type="genus" reg="Limnonectes">Limnonectes</tp:taxon-name-part><tp:taxon-name-part taxon-name-part-type="species" reg="plicatellus">plicatellus</tp:taxon-name-part></tp:taxon-name>
                        </italic>
                      </td><td rowspan="1" colspan="1">
                        <abbrev xmlns:xlink="http://www.w3.org/1999/xlink" xlink:title="Least Concerned" id="ABBRID0E2LEK" xlink:type="simple">LC</abbrev>
                      </td><td rowspan="1" colspan="1">
                        <abbrev xmlns:xlink="http://www.w3.org/1999/xlink" xlink:title="Not Protected" id="ABBRID0EDMEK" xlink:type="simple">NP</abbrev>
                      </td><td rowspan="1" colspan="1">+</td><td rowspan="1" colspan="1">+</td><td rowspan="1" colspan="1">+</td><td rowspan="1" colspan="1">–</td></tr><tr><td rowspan="1" colspan="1">23</td><td rowspan="1" colspan="1">
                        <italic>
                          <tp:taxon-name><tp:taxon-name-part taxon-name-part-type="genus" reg="Occidozyga">Occidozyga</tp:taxon-name-part><tp:taxon-name-part taxon-name-part-type="species" reg="sumatrana">sumatrana</tp:taxon-name-part></tp:taxon-name>
                        </italic>
                      </td><td rowspan="1" colspan="1">
                        <abbrev xmlns:xlink="http://www.w3.org/1999/xlink" xlink:title="Least Concerned" id="ABBRID0EKNEK" xlink:type="simple">LC</abbrev>
                      </td><td rowspan="1" colspan="1">
                        <abbrev xmlns:xlink="http://www.w3.org/1999/xlink" xlink:title="Not Protected" id="ABBRID0ESNEK" xlink:type="simple">NP</abbrev>
                      </td><td rowspan="1" colspan="1">+</td><td rowspan="1" colspan="1">+</td><td rowspan="1" colspan="1">+</td><td rowspan="1" colspan="1">–</td></tr><tr><td rowspan="1" colspan="1">24</td><td rowspan="1" colspan="1">
                        <italic>
                          <tp:taxon-name><tp:taxon-name-part taxon-name-part-type="genus" reg="Occidozyga">Occidozyga</tp:taxon-name-part><tp:taxon-name-part taxon-name-part-type="species" reg="martensii">martensii</tp:taxon-name-part></tp:taxon-name>
                        </italic>
                      </td><td rowspan="1" colspan="1">
                        <abbrev xmlns:xlink="http://www.w3.org/1999/xlink" xlink:title="Least Concerned" id="ABBRID0EZOEK" xlink:type="simple">LC</abbrev>
                      </td><td rowspan="1" colspan="1">
                        <abbrev xmlns:xlink="http://www.w3.org/1999/xlink" xlink:title="Not Protected" id="ABBRID0EBPEK" xlink:type="simple">NP</abbrev>
                      </td><td rowspan="1" colspan="1">+</td><td rowspan="1" colspan="1">+</td><td rowspan="1" colspan="1">–</td><td rowspan="1" colspan="1">–</td></tr><tr><td rowspan="1" colspan="1"/><td rowspan="1" colspan="7">
                        <bold>Family <tp:taxon-name><tp:taxon-name-part taxon-name-part-type="family">Megophryidae</tp:taxon-name-part></tp:taxon-name></bold>
                      </td></tr><tr><td rowspan="1" colspan="1">25</td><td rowspan="1" colspan="1">
                        <italic>
                          <tp:taxon-name><tp:taxon-name-part taxon-name-part-type="genus" reg="Leptobrachium">Leptobrachium</tp:taxon-name-part><tp:taxon-name-part taxon-name-part-type="species" reg="hendricksoni">hendricksoni</tp:taxon-name-part></tp:taxon-name>
                        </italic>
                      </td><td rowspan="1" colspan="1">
                        <abbrev xmlns:xlink="http://www.w3.org/1999/xlink" xlink:title="Least Concerned" id="ABBRID0EXQEK" xlink:type="simple">LC</abbrev>
                      </td><td rowspan="1" colspan="1">
                        <abbrev xmlns:xlink="http://www.w3.org/1999/xlink" xlink:title="Not Protected" id="ABBRID0E6QEK" xlink:type="simple">NP</abbrev>
                      </td><td rowspan="1" colspan="1">+</td><td rowspan="1" colspan="1">+</td><td rowspan="1" colspan="1">+</td><td rowspan="1" colspan="1">+</td></tr><tr><td rowspan="1" colspan="1">26</td><td rowspan="1" colspan="1">
                        <italic>
                          <tp:taxon-name><tp:taxon-name-part taxon-name-part-type="genus" reg="Leptobrachella">Leptobrachella</tp:taxon-name-part><tp:taxon-name-part taxon-name-part-type="species" reg="heteropus">heteropus</tp:taxon-name-part></tp:taxon-name>
                        </italic>
                      </td><td rowspan="1" colspan="1">
                        <abbrev xmlns:xlink="http://www.w3.org/1999/xlink" xlink:title="Least Concerned" id="ABBRID0EGSEK" xlink:type="simple">LC</abbrev>
                      </td><td rowspan="1" colspan="1">
                        <abbrev xmlns:xlink="http://www.w3.org/1999/xlink" xlink:title="Not Protected" id="ABBRID0EOSEK" xlink:type="simple">NP</abbrev>
                      </td><td rowspan="1" colspan="1">–</td><td rowspan="1" colspan="1">–</td><td rowspan="1" colspan="1">+</td><td rowspan="1" colspan="1">+</td></tr><tr><td rowspan="1" colspan="1">27</td><td rowspan="1" colspan="1">
                        <italic>
                          <tp:taxon-name><tp:taxon-name-part taxon-name-part-type="genus" reg="Leptobrachella">Leptobrachella</tp:taxon-name-part><tp:taxon-name-part taxon-name-part-type="species" reg="sola">sola</tp:taxon-name-part></tp:taxon-name>
                        </italic>
                      </td><td rowspan="1" colspan="1">
                        <abbrev xmlns:xlink="http://www.w3.org/1999/xlink" xlink:title="Endangered" id="ABBRID0EVTEK" xlink:type="simple">EN</abbrev>
                      </td><td rowspan="1" colspan="1">
                        <abbrev xmlns:xlink="http://www.w3.org/1999/xlink" xlink:title="Not Protected" id="ABBRID0E4TEK" xlink:type="simple">NP</abbrev>
                      </td><td rowspan="1" colspan="1">+</td><td rowspan="1" colspan="1">+</td><td rowspan="1" colspan="1">–</td><td rowspan="1" colspan="1">–</td></tr><tr><td rowspan="1" colspan="1">28</td><td rowspan="1" colspan="1">
                        <italic>
                          <tp:taxon-name><tp:taxon-name-part taxon-name-part-type="genus" reg="Pelobatrachus">Pelobatrachus</tp:taxon-name-part><tp:taxon-name-part taxon-name-part-type="species" reg="nasutus">nasutus</tp:taxon-name-part></tp:taxon-name>
                        </italic>
                      </td><td rowspan="1" colspan="1">
                        <abbrev xmlns:xlink="http://www.w3.org/1999/xlink" xlink:title="Least Concerned" id="ABBRID0EEVEK" xlink:type="simple">LC</abbrev>
                      </td><td rowspan="1" colspan="1">P</td><td rowspan="1" colspan="1">+</td><td rowspan="1" colspan="1">+</td><td rowspan="1" colspan="1">+</td><td rowspan="1" colspan="1">+</td></tr><tr><td rowspan="1" colspan="1">29</td><td rowspan="1" colspan="1">
                        <italic>
                          <tp:taxon-name><tp:taxon-name-part taxon-name-part-type="genus" reg="Xenophrys">Xenophrys</tp:taxon-name-part><tp:taxon-name-part taxon-name-part-type="species" reg="aceras">aceras</tp:taxon-name-part></tp:taxon-name>
                        </italic>
                      </td><td rowspan="1" colspan="1">
                        <abbrev xmlns:xlink="http://www.w3.org/1999/xlink" xlink:title="Least Concerned" id="ABBRID0EOWEK" xlink:type="simple">LC</abbrev>
                      </td><td rowspan="1" colspan="1">P</td><td rowspan="1" colspan="1">–</td><td rowspan="1" colspan="1">+</td><td rowspan="1" colspan="1">–</td><td rowspan="1" colspan="1">–</td></tr><tr><td rowspan="1" colspan="1"/><td rowspan="1" colspan="7">
                        <bold>Family <tp:taxon-name><tp:taxon-name-part taxon-name-part-type="family">Microhylidae</tp:taxon-name-part></tp:taxon-name></bold>
                      </td></tr><tr><td rowspan="1" colspan="1">30</td><td rowspan="1" colspan="1">
                        <italic>
                          <tp:taxon-name><tp:taxon-name-part taxon-name-part-type="genus" reg="Chaperina">Chaperina</tp:taxon-name-part><tp:taxon-name-part taxon-name-part-type="species" reg="fusca">fusca</tp:taxon-name-part></tp:taxon-name>
                        </italic>
                      </td><td rowspan="1" colspan="1">
                        <abbrev xmlns:xlink="http://www.w3.org/1999/xlink" xlink:title="Least Concerned" id="ABBRID0EHYEK" xlink:type="simple">LC</abbrev>
                      </td><td rowspan="1" colspan="1">
                        <abbrev xmlns:xlink="http://www.w3.org/1999/xlink" xlink:title="Not Protected" id="ABBRID0EPYEK" xlink:type="simple">NP</abbrev>
                      </td><td rowspan="1" colspan="1">–</td><td rowspan="1" colspan="1">–</td><td rowspan="1" colspan="1">+</td><td rowspan="1" colspan="1">–</td></tr><tr><td rowspan="1" colspan="1">31</td><td rowspan="1" colspan="1">
                        <italic>
                          <tp:taxon-name><tp:taxon-name-part taxon-name-part-type="genus" reg="Kalophrynus">Kalophrynus</tp:taxon-name-part><tp:taxon-name-part taxon-name-part-type="species" reg="kiewi">kiewi</tp:taxon-name-part></tp:taxon-name>
                        </italic>
                      </td><td rowspan="1" colspan="1">
                        <abbrev xmlns:xlink="http://www.w3.org/1999/xlink" xlink:title="Not Evaluated" id="ABBRID0EWZEK" xlink:type="simple">NE</abbrev>
                      </td><td rowspan="1" colspan="1">
                        <abbrev xmlns:xlink="http://www.w3.org/1999/xlink" xlink:title="Not Protected" id="ABBRID0E5ZEK" xlink:type="simple">NP</abbrev>
                      </td><td rowspan="1" colspan="1">+</td><td rowspan="1" colspan="1">+</td><td rowspan="1" colspan="1">+</td><td rowspan="1" colspan="1">–</td></tr><tr><td rowspan="1" colspan="1">32</td><td rowspan="1" colspan="1"><italic><tp:taxon-name><tp:taxon-name-part taxon-name-part-type="genus" reg="Kalophrynus">Kalophrynus</tp:taxon-name-part><tp:taxon-name-part taxon-name-part-type="species" reg="palmatissimus">palmatissimus</tp:taxon-name-part></tp:taxon-name></italic>*</td><td rowspan="1" colspan="1">
                        <abbrev xmlns:xlink="http://www.w3.org/1999/xlink" xlink:title="Endangered" id="ABBRID0EF2EK" xlink:type="simple">EN</abbrev>
                      </td><td rowspan="1" colspan="1">P</td><td rowspan="1" colspan="1">+</td><td rowspan="1" colspan="1">–</td><td rowspan="1" colspan="1">–</td><td rowspan="1" colspan="1">–</td></tr><tr><td rowspan="1" colspan="1">33</td><td rowspan="1" colspan="1"><italic><tp:taxon-name><tp:taxon-name-part taxon-name-part-type="genus" reg="Kaloula">Kaloula</tp:taxon-name-part><tp:taxon-name-part taxon-name-part-type="species" reg="latidisca">latidisca</tp:taxon-name-part></tp:taxon-name></italic>*</td><td rowspan="1" colspan="1">
                        <abbrev xmlns:xlink="http://www.w3.org/1999/xlink" xlink:title="Data Deficient" id="ABBRID0EP3EK" xlink:type="simple">DD</abbrev>
                      </td><td rowspan="1" colspan="1">
                        <abbrev xmlns:xlink="http://www.w3.org/1999/xlink" xlink:title="Not Protected" id="ABBRID0EX3EK" xlink:type="simple">NP</abbrev>
                      </td><td rowspan="1" colspan="1">+</td><td rowspan="1" colspan="1">–</td><td rowspan="1" colspan="1">–</td><td rowspan="1" colspan="1">–</td></tr><tr><td rowspan="1" colspan="1">34</td><td rowspan="1" colspan="1">
                        <italic>
                          <tp:taxon-name><tp:taxon-name-part taxon-name-part-type="genus" reg="Kaloula">Kaloula</tp:taxon-name-part><tp:taxon-name-part taxon-name-part-type="species" reg="pulchra">pulchra</tp:taxon-name-part></tp:taxon-name>
                        </italic>
                      </td><td rowspan="1" colspan="1">
                        <abbrev xmlns:xlink="http://www.w3.org/1999/xlink" xlink:title="Least Concerned" id="ABBRID0E54EK" xlink:type="simple">LC</abbrev>
                      </td><td rowspan="1" colspan="1">
                        <abbrev xmlns:xlink="http://www.w3.org/1999/xlink" xlink:title="Not Protected" id="ABBRID0EG5EK" xlink:type="simple">NP</abbrev>
                      </td><td rowspan="1" colspan="1">+</td><td rowspan="1" colspan="1">–</td><td rowspan="1" colspan="1">+</td><td rowspan="1" colspan="1">–</td></tr><tr><td rowspan="1" colspan="1">35</td><td rowspan="1" colspan="1">
                        <italic>
                          <tp:taxon-name><tp:taxon-name-part taxon-name-part-type="genus" reg="Microhyla">Microhyla</tp:taxon-name-part><tp:taxon-name-part taxon-name-part-type="species" reg="bedmorei">bedmorei</tp:taxon-name-part></tp:taxon-name>
                        </italic>
                      </td><td rowspan="1" colspan="1">
                        <abbrev xmlns:xlink="http://www.w3.org/1999/xlink" xlink:title="Least Concerned" id="ABBRID0EN6EK" xlink:type="simple">LC</abbrev>
                      </td><td rowspan="1" colspan="1">
                        <abbrev xmlns:xlink="http://www.w3.org/1999/xlink" xlink:title="Not Protected" id="ABBRID0EV6EK" xlink:type="simple">NP</abbrev>
                      </td><td rowspan="1" colspan="1">+</td><td rowspan="1" colspan="1">+</td><td rowspan="1" colspan="1">+</td><td rowspan="1" colspan="1">–</td></tr><tr><td rowspan="1" colspan="1">36</td><td rowspan="1" colspan="1">
                        <italic>
                          <tp:taxon-name><tp:taxon-name-part taxon-name-part-type="genus" reg="Microhyla">Microhyla</tp:taxon-name-part><tp:taxon-name-part taxon-name-part-type="species" reg="butleri">butleri</tp:taxon-name-part></tp:taxon-name>
                        </italic>
                      </td><td rowspan="1" colspan="1">
                        <abbrev xmlns:xlink="http://www.w3.org/1999/xlink" xlink:title="Least Concerned" id="ABBRID0E3AFK" xlink:type="simple">LC</abbrev>
                      </td><td rowspan="1" colspan="1">
                        <abbrev xmlns:xlink="http://www.w3.org/1999/xlink" xlink:title="Not Protected" id="ABBRID0EEBFK" xlink:type="simple">NP</abbrev>
                      </td><td rowspan="1" colspan="1">+</td><td rowspan="1" colspan="1">+</td><td rowspan="1" colspan="1">+</td><td rowspan="1" colspan="1">–</td></tr><tr><td rowspan="1" colspan="1">37</td><td rowspan="1" colspan="1">
                        <italic>
                          <tp:taxon-name><tp:taxon-name-part taxon-name-part-type="genus" reg="Microhyla">Microhyla</tp:taxon-name-part><tp:taxon-name-part taxon-name-part-type="species" reg="heymonsi">heymonsi</tp:taxon-name-part></tp:taxon-name>
                        </italic>
                      </td><td rowspan="1" colspan="1">
                        <abbrev xmlns:xlink="http://www.w3.org/1999/xlink" xlink:title="Least Concerned" id="ABBRID0ELCFK" xlink:type="simple">LC</abbrev>
                      </td><td rowspan="1" colspan="1">
                        <abbrev xmlns:xlink="http://www.w3.org/1999/xlink" xlink:title="Not Protected" id="ABBRID0ETCFK" xlink:type="simple">NP</abbrev>
                      </td><td rowspan="1" colspan="1">+</td><td rowspan="1" colspan="1">+</td><td rowspan="1" colspan="1">+</td><td rowspan="1" colspan="1">–</td></tr><tr><td rowspan="1" colspan="1">38</td><td rowspan="1" colspan="1"><italic><tp:taxon-name><tp:taxon-name-part taxon-name-part-type="genus" reg="Microhyla">Microhyla</tp:taxon-name-part><tp:taxon-name-part taxon-name-part-type="species" reg="superciliaris">superciliaris</tp:taxon-name-part></tp:taxon-name></italic>*</td><td rowspan="1" colspan="1">
                        <abbrev xmlns:xlink="http://www.w3.org/1999/xlink" xlink:title="Least Concerned" id="ABBRID0E1DFK" xlink:type="simple">LC</abbrev>
                      </td><td rowspan="1" colspan="1">
                        <abbrev xmlns:xlink="http://www.w3.org/1999/xlink" xlink:title="Not Protected" id="ABBRID0ECEFK" xlink:type="simple">NP</abbrev>
                      </td><td rowspan="1" colspan="1">+</td><td rowspan="1" colspan="1">–</td><td rowspan="1" colspan="1">–</td><td rowspan="1" colspan="1">–</td></tr><tr><td rowspan="1" colspan="1">39</td><td rowspan="1" colspan="1">
                        <italic>
                          <tp:taxon-name><tp:taxon-name-part taxon-name-part-type="genus" reg="Microhyla">Microhyla</tp:taxon-name-part><tp:taxon-name-part taxon-name-part-type="species" reg="mantheyi">mantheyi</tp:taxon-name-part></tp:taxon-name>
                        </italic>
                      </td><td rowspan="1" colspan="1">
                        <abbrev xmlns:xlink="http://www.w3.org/1999/xlink" xlink:title="Least Concerned" id="ABBRID0EJFFK" xlink:type="simple">LC</abbrev>
                      </td><td rowspan="1" colspan="1">
                        <abbrev xmlns:xlink="http://www.w3.org/1999/xlink" xlink:title="Not Protected" id="ABBRID0ERFFK" xlink:type="simple">NP</abbrev>
                      </td><td rowspan="1" colspan="1">–</td><td rowspan="1" colspan="1">+</td><td rowspan="1" colspan="1">–</td><td rowspan="1" colspan="1">–</td></tr><tr><td rowspan="1" colspan="1">40</td><td rowspan="1" colspan="1"><italic><tp:taxon-name><tp:taxon-name-part taxon-name-part-type="genus" reg="Micryletta">Micryletta</tp:taxon-name-part><tp:taxon-name-part taxon-name-part-type="species" reg="dissimulans">dissimulans</tp:taxon-name-part></tp:taxon-name></italic>*</td><td rowspan="1" colspan="1">
                        <abbrev xmlns:xlink="http://www.w3.org/1999/xlink" xlink:title="Least Concerned" id="ABBRID0EYGFK" xlink:type="simple">LC</abbrev>
                      </td><td rowspan="1" colspan="1">
                        <abbrev xmlns:xlink="http://www.w3.org/1999/xlink" xlink:title="Not Protected" id="ABBRID0EAHFK" xlink:type="simple">NP</abbrev>
                      </td><td rowspan="1" colspan="1">+</td><td rowspan="1" colspan="1">–</td><td rowspan="1" colspan="1">–</td><td rowspan="1" colspan="1">–</td></tr><tr><td rowspan="1" colspan="1">41</td><td rowspan="1" colspan="1">
                        <italic>
                          <tp:taxon-name><tp:taxon-name-part taxon-name-part-type="genus" reg="Metaphrynella">Metaphrynella</tp:taxon-name-part><tp:taxon-name-part taxon-name-part-type="species" reg="pollicaris">pollicaris</tp:taxon-name-part></tp:taxon-name>
                        </italic>
                      </td><td rowspan="1" colspan="1">
                        <abbrev xmlns:xlink="http://www.w3.org/1999/xlink" xlink:title="Least Concerned" id="ABBRID0EHIFK" xlink:type="simple">LC</abbrev>
                      </td><td rowspan="1" colspan="1">
                        <abbrev xmlns:xlink="http://www.w3.org/1999/xlink" xlink:title="Not Protected" id="ABBRID0EPIFK" xlink:type="simple">NP</abbrev>
                      </td><td rowspan="1" colspan="1">–</td><td rowspan="1" colspan="1">+</td><td rowspan="1" colspan="1">–</td><td rowspan="1" colspan="1">–</td></tr><tr><td rowspan="1" colspan="1">42</td><td rowspan="1" colspan="1">
                        <italic>
                          <tp:taxon-name><tp:taxon-name-part taxon-name-part-type="genus" reg="Phrynella">Phrynella</tp:taxon-name-part><tp:taxon-name-part taxon-name-part-type="species" reg="pulchra">pulchra</tp:taxon-name-part></tp:taxon-name>
                        </italic>
                      </td><td rowspan="1" colspan="1">
                        <abbrev xmlns:xlink="http://www.w3.org/1999/xlink" xlink:title="Least Concerned" id="ABBRID0EWJFK" xlink:type="simple">LC</abbrev>
                      </td><td rowspan="1" colspan="1">
                        <abbrev xmlns:xlink="http://www.w3.org/1999/xlink" xlink:title="Not Protected" id="ABBRID0E5JFK" xlink:type="simple">NP</abbrev>
                      </td><td rowspan="1" colspan="1">+</td><td rowspan="1" colspan="1">–</td><td rowspan="1" colspan="1">+</td><td rowspan="1" colspan="1">–</td></tr><tr><td rowspan="1" colspan="1"/><td rowspan="1" colspan="7">
                        <bold>Family <tp:taxon-name><tp:taxon-name-part taxon-name-part-type="family">Ranidae</tp:taxon-name-part></tp:taxon-name></bold>
                      </td></tr><tr><td rowspan="1" colspan="1">43</td><td rowspan="1" colspan="1">
                        <italic>
                          <tp:taxon-name><tp:taxon-name-part taxon-name-part-type="genus" reg="Abavorana">Abavorana</tp:taxon-name-part><tp:taxon-name-part taxon-name-part-type="species" reg="luctuosa">luctuosa</tp:taxon-name-part></tp:taxon-name>
                        </italic>
                      </td><td rowspan="1" colspan="1">
                        <abbrev xmlns:xlink="http://www.w3.org/1999/xlink" xlink:title="Least Concerned" id="ABBRID0EULFK" xlink:type="simple">LC</abbrev>
                      </td><td rowspan="1" colspan="1">
                        <abbrev xmlns:xlink="http://www.w3.org/1999/xlink" xlink:title="Not Protected" id="ABBRID0E3LFK" xlink:type="simple">NP</abbrev>
                      </td><td rowspan="1" colspan="1">–</td><td rowspan="1" colspan="1">+</td><td rowspan="1" colspan="1">–</td><td rowspan="1" colspan="1">–</td></tr><tr><td rowspan="1" colspan="1">44</td><td rowspan="1" colspan="1">
                        <italic>
                          <tp:taxon-name><tp:taxon-name-part taxon-name-part-type="genus" reg="Amolops">Amolops</tp:taxon-name-part><tp:taxon-name-part taxon-name-part-type="species" reg="gerutu">gerutu</tp:taxon-name-part></tp:taxon-name>
                        </italic>
                      </td><td rowspan="1" colspan="1">
                        <abbrev xmlns:xlink="http://www.w3.org/1999/xlink" xlink:title="Not Evaluated" id="ABBRID0EDNFK" xlink:type="simple">NE</abbrev>
                      </td><td rowspan="1" colspan="1">
                        <abbrev xmlns:xlink="http://www.w3.org/1999/xlink" xlink:title="Not Protected" id="ABBRID0ELNFK" xlink:type="simple">NP</abbrev>
                      </td><td rowspan="1" colspan="1">+</td><td rowspan="1" colspan="1">+</td><td rowspan="1" colspan="1">+</td><td rowspan="1" colspan="1">+</td></tr><tr><td rowspan="1" colspan="1">45</td><td rowspan="1" colspan="1">
                        <italic>
                          <tp:taxon-name><tp:taxon-name-part taxon-name-part-type="genus" reg="Chalcorana">Chalcorana</tp:taxon-name-part><tp:taxon-name-part taxon-name-part-type="species" reg="labialis">labialis</tp:taxon-name-part></tp:taxon-name>
                        </italic>
                      </td><td rowspan="1" colspan="1">
                        <abbrev xmlns:xlink="http://www.w3.org/1999/xlink" xlink:title="Not Evaluated" id="ABBRID0ESOFK" xlink:type="simple">NE</abbrev>
                      </td><td rowspan="1" colspan="1">P</td><td rowspan="1" colspan="1">+</td><td rowspan="1" colspan="1">+</td><td rowspan="1" colspan="1">+</td><td rowspan="1" colspan="1">+</td></tr><tr><td rowspan="1" colspan="1">46</td><td rowspan="1" colspan="1">
                        <italic>
                          <tp:taxon-name><tp:taxon-name-part taxon-name-part-type="genus" reg="Humerana">Humerana</tp:taxon-name-part><tp:taxon-name-part taxon-name-part-type="species" reg="miopus">miopus</tp:taxon-name-part></tp:taxon-name>
                        </italic>
                      </td><td rowspan="1" colspan="1">
                        <abbrev xmlns:xlink="http://www.w3.org/1999/xlink" xlink:title="Least Concerned" id="ABBRID0E3PFK" xlink:type="simple">LC</abbrev>
                      </td><td rowspan="1" colspan="1">
                        <abbrev xmlns:xlink="http://www.w3.org/1999/xlink" xlink:title="Not Protected" id="ABBRID0EEQFK" xlink:type="simple">NP</abbrev>
                      </td><td rowspan="1" colspan="1">+</td><td rowspan="1" colspan="1">–</td><td rowspan="1" colspan="1">+</td><td rowspan="1" colspan="1">–</td></tr><tr><td rowspan="1" colspan="1">47</td><td rowspan="1" colspan="1">
                        <italic>
                          <tp:taxon-name><tp:taxon-name-part taxon-name-part-type="genus" reg="Hylarana">Hylarana</tp:taxon-name-part><tp:taxon-name-part taxon-name-part-type="species" reg="erythraea">erythraea</tp:taxon-name-part></tp:taxon-name>
                        </italic>
                      </td><td rowspan="1" colspan="1">
                        <abbrev xmlns:xlink="http://www.w3.org/1999/xlink" xlink:title="Least Concerned" id="ABBRID0ELRFK" xlink:type="simple">LC</abbrev>
                      </td><td rowspan="1" colspan="1">P</td><td rowspan="1" colspan="1">+</td><td rowspan="1" colspan="1">–</td><td rowspan="1" colspan="1">+</td><td rowspan="1" colspan="1">+</td></tr><tr><td rowspan="1" colspan="1">48</td><td rowspan="1" colspan="1">
                        <italic>
                          <tp:taxon-name><tp:taxon-name-part taxon-name-part-type="genus" reg="Indosylvirana">Indosylvirana</tp:taxon-name-part><tp:taxon-name-part taxon-name-part-type="species" reg="nicobariensis">nicobariensis</tp:taxon-name-part></tp:taxon-name>
                        </italic>
                      </td><td rowspan="1" colspan="1">
                        <abbrev xmlns:xlink="http://www.w3.org/1999/xlink" xlink:title="Not Evaluated" id="ABBRID0EVSFK" xlink:type="simple">NE</abbrev>
                      </td><td rowspan="1" colspan="1">
                        <abbrev xmlns:xlink="http://www.w3.org/1999/xlink" xlink:title="Not Protected" id="ABBRID0E4SFK" xlink:type="simple">NP</abbrev>
                      </td><td rowspan="1" colspan="1">+</td><td rowspan="1" colspan="1">–</td><td rowspan="1" colspan="1">+</td><td rowspan="1" colspan="1">–</td></tr><tr><td rowspan="1" colspan="1">49</td><td rowspan="1" colspan="1">
                        <italic>
                          <tp:taxon-name><tp:taxon-name-part taxon-name-part-type="genus" reg="Odorrana">Odorrana</tp:taxon-name-part><tp:taxon-name-part taxon-name-part-type="species" reg="hosii">hosii</tp:taxon-name-part></tp:taxon-name>
                        </italic>
                      </td><td rowspan="1" colspan="1">
                        <abbrev xmlns:xlink="http://www.w3.org/1999/xlink" xlink:title="Least Concerned" id="ABBRID0EEUFK" xlink:type="simple">LC</abbrev>
                      </td><td rowspan="1" colspan="1">P</td><td rowspan="1" colspan="1">+</td><td rowspan="1" colspan="1">+</td><td rowspan="1" colspan="1">+</td><td rowspan="1" colspan="1">+</td></tr><tr><td rowspan="1" colspan="1">50</td><td rowspan="1" colspan="1">
                        <italic>
                          <tp:taxon-name><tp:taxon-name-part taxon-name-part-type="genus" reg="Pulchrana">Pulchrana</tp:taxon-name-part><tp:taxon-name-part taxon-name-part-type="species" reg="baramica">baramica</tp:taxon-name-part></tp:taxon-name>
                        </italic>
                      </td><td rowspan="1" colspan="1">
                        <abbrev xmlns:xlink="http://www.w3.org/1999/xlink" xlink:title="Least Concerned" id="ABBRID0EOVFK" xlink:type="simple">LC</abbrev>
                      </td><td rowspan="1" colspan="1">
                        <abbrev xmlns:xlink="http://www.w3.org/1999/xlink" xlink:title="Not Protected" id="ABBRID0EWVFK" xlink:type="simple">NP</abbrev>
                      </td><td rowspan="1" colspan="1">–</td><td rowspan="1" colspan="1">–</td><td rowspan="1" colspan="1">+</td><td rowspan="1" colspan="1">–</td></tr><tr><td rowspan="1" colspan="1">51</td><td rowspan="1" colspan="1">
                        <italic>
                          <tp:taxon-name><tp:taxon-name-part taxon-name-part-type="genus" reg="Pulchrana">Pulchrana</tp:taxon-name-part><tp:taxon-name-part taxon-name-part-type="species" reg="glandulosa">glandulosa</tp:taxon-name-part></tp:taxon-name>
                        </italic>
                      </td><td rowspan="1" colspan="1">
                        <abbrev xmlns:xlink="http://www.w3.org/1999/xlink" xlink:title="Least Concerned" id="ABBRID0E4WFK" xlink:type="simple">LC</abbrev>
                      </td><td rowspan="1" colspan="1">
                        <abbrev xmlns:xlink="http://www.w3.org/1999/xlink" xlink:title="Not Protected" id="ABBRID0EFXFK" xlink:type="simple">NP</abbrev>
                      </td><td rowspan="1" colspan="1">+</td><td rowspan="1" colspan="1">–</td><td rowspan="1" colspan="1">+</td><td rowspan="1" colspan="1">–</td></tr><tr><td rowspan="1" colspan="1">52</td><td rowspan="1" colspan="1">
                        <italic>
                          <tp:taxon-name><tp:taxon-name-part taxon-name-part-type="genus" reg="Pulchrana">Pulchrana</tp:taxon-name-part><tp:taxon-name-part taxon-name-part-type="species" reg="laterimaculata">laterimaculata</tp:taxon-name-part></tp:taxon-name>
                        </italic>
                      </td><td rowspan="1" colspan="1">
                        <abbrev xmlns:xlink="http://www.w3.org/1999/xlink" xlink:title="Least Concerned" id="ABBRID0EMYFK" xlink:type="simple">LC</abbrev>
                      </td><td rowspan="1" colspan="1">
                        <abbrev xmlns:xlink="http://www.w3.org/1999/xlink" xlink:title="Not Protected" id="ABBRID0EUYFK" xlink:type="simple">NP</abbrev>
                      </td><td rowspan="1" colspan="1">+</td><td rowspan="1" colspan="1">+</td><td rowspan="1" colspan="1">+</td><td rowspan="1" colspan="1">–</td></tr><tr><td rowspan="1" colspan="1">53</td><td rowspan="1" colspan="1">
                        <italic>
                          <tp:taxon-name><tp:taxon-name-part taxon-name-part-type="genus" reg="Pulchrana">Pulchrana</tp:taxon-name-part><tp:taxon-name-part taxon-name-part-type="species" reg="sundabarat">sundabarat</tp:taxon-name-part></tp:taxon-name>
                        </italic>
                      </td><td rowspan="1" colspan="1">
                        <abbrev xmlns:xlink="http://www.w3.org/1999/xlink" xlink:title="Least Concerned" id="ABBRID0E2ZFK" xlink:type="simple">LC</abbrev>
                      </td><td rowspan="1" colspan="1">P</td><td rowspan="1" colspan="1">+</td><td rowspan="1" colspan="1">+</td><td rowspan="1" colspan="1">+</td><td rowspan="1" colspan="1">+</td></tr><tr><td rowspan="1" colspan="1">54</td><td rowspan="1" colspan="1">
                        <italic>
                          <tp:taxon-name><tp:taxon-name-part taxon-name-part-type="genus" reg="Sylvirana">Sylvirana</tp:taxon-name-part><tp:taxon-name-part taxon-name-part-type="species" reg="malayana">malayana</tp:taxon-name-part></tp:taxon-name>
                        </italic>
                      </td><td rowspan="1" colspan="1">
                        <abbrev xmlns:xlink="http://www.w3.org/1999/xlink" xlink:title="Not Evaluated" id="ABBRID0EF2FK" xlink:type="simple">NE</abbrev>
                      </td><td rowspan="1" colspan="1">
                        <abbrev xmlns:xlink="http://www.w3.org/1999/xlink" xlink:title="Not Protected" id="ABBRID0EN2FK" xlink:type="simple">NP</abbrev>
                      </td><td rowspan="1" colspan="1">+</td><td rowspan="1" colspan="1">–</td><td rowspan="1" colspan="1">+</td><td rowspan="1" colspan="1">+</td></tr><tr><td rowspan="1" colspan="1"/><td rowspan="1" colspan="7">
                        <bold>Family <tp:taxon-name><tp:taxon-name-part taxon-name-part-type="family">Rhacophoridae</tp:taxon-name-part></tp:taxon-name></bold>
                      </td></tr><tr><td rowspan="1" colspan="1">55</td><td rowspan="1" colspan="1">
                        <italic>
                          <tp:taxon-name><tp:taxon-name-part taxon-name-part-type="genus" reg="Kurixalus">Kurixalus</tp:taxon-name-part><tp:taxon-name-part taxon-name-part-type="species" reg="chaseni">chaseni</tp:taxon-name-part></tp:taxon-name>
                        </italic>
                      </td><td rowspan="1" colspan="1">
                        <abbrev xmlns:xlink="http://www.w3.org/1999/xlink" xlink:title="Not Evaluated" id="ABBRID0ED4FK" xlink:type="simple">NE</abbrev>
                      </td><td rowspan="1" colspan="1">
                        <abbrev xmlns:xlink="http://www.w3.org/1999/xlink" xlink:title="Not Protected" id="ABBRID0EL4FK" xlink:type="simple">NP</abbrev>
                      </td><td rowspan="1" colspan="1">+</td><td rowspan="1" colspan="1">+</td><td rowspan="1" colspan="1">–</td><td rowspan="1" colspan="1">–</td></tr><tr><td rowspan="1" colspan="1">56</td><td rowspan="1" colspan="1"><italic><tp:taxon-name><tp:taxon-name-part taxon-name-part-type="genus" reg="Nyctixalus">Nyctixalus</tp:taxon-name-part><tp:taxon-name-part taxon-name-part-type="species" reg="pictus">pictus</tp:taxon-name-part></tp:taxon-name></italic>*</td><td rowspan="1" colspan="1">
                        <abbrev xmlns:xlink="http://www.w3.org/1999/xlink" xlink:title="Near Threatened" id="ABBRID0ES5FK" xlink:type="simple">NT</abbrev>
                      </td><td rowspan="1" colspan="1">P</td><td rowspan="1" colspan="1">+</td><td rowspan="1" colspan="1">–</td><td rowspan="1" colspan="1">–</td><td rowspan="1" colspan="1">–</td></tr><tr><td rowspan="1" colspan="1">57</td><td rowspan="1" colspan="1">
                        <italic>
                          <tp:taxon-name><tp:taxon-name-part taxon-name-part-type="genus" reg="Philautus">Philautus</tp:taxon-name-part><tp:taxon-name-part taxon-name-part-type="species" reg="vermiculatus">vermiculatus</tp:taxon-name-part></tp:taxon-name>
                        </italic>
                      </td><td rowspan="1" colspan="1">
                        <abbrev xmlns:xlink="http://www.w3.org/1999/xlink" xlink:title="Least Concerned" id="ABBRID0E36FK" xlink:type="simple">LC</abbrev>
                      </td><td rowspan="1" colspan="1">
                        <abbrev xmlns:xlink="http://www.w3.org/1999/xlink" xlink:title="Not Protected" id="ABBRID0EEAGK" xlink:type="simple">NP</abbrev>
                      </td><td rowspan="1" colspan="1">–</td><td rowspan="1" colspan="1">+</td><td rowspan="1" colspan="1">–</td><td rowspan="1" colspan="1">–</td></tr><tr><td rowspan="1" colspan="1">58</td><td rowspan="1" colspan="1">
                        <italic>
                          <tp:taxon-name><tp:taxon-name-part taxon-name-part-type="genus" reg="Polypedates">Polypedates</tp:taxon-name-part><tp:taxon-name-part taxon-name-part-type="species" reg="colletti">colletti</tp:taxon-name-part></tp:taxon-name>
                        </italic>
                      </td><td rowspan="1" colspan="1">
                        <abbrev xmlns:xlink="http://www.w3.org/1999/xlink" xlink:title="Least Concerned" id="ABBRID0ELBGK" xlink:type="simple">LC</abbrev>
                      </td><td rowspan="1" colspan="1">P</td><td rowspan="1" colspan="1">+</td><td rowspan="1" colspan="1">+</td><td rowspan="1" colspan="1">+</td><td rowspan="1" colspan="1">–</td></tr><tr><td rowspan="1" colspan="1">59</td><td rowspan="1" colspan="1"><italic><tp:taxon-name><tp:taxon-name-part taxon-name-part-type="genus" reg="Polypedates">Polypedates</tp:taxon-name-part><tp:taxon-name-part taxon-name-part-type="species" reg="discantus">discantus</tp:taxon-name-part></tp:taxon-name></italic>*</td><td rowspan="1" colspan="1">
                        <abbrev xmlns:xlink="http://www.w3.org/1999/xlink" xlink:title="Not Evaluated" id="ABBRID0EVCGK" xlink:type="simple">NE</abbrev>
                      </td><td rowspan="1" colspan="1">
                        <abbrev xmlns:xlink="http://www.w3.org/1999/xlink" xlink:title="Not Protected" id="ABBRID0E4CGK" xlink:type="simple">NP</abbrev>
                      </td><td rowspan="1" colspan="1">+</td><td rowspan="1" colspan="1">–</td><td rowspan="1" colspan="1">–</td><td rowspan="1" colspan="1">–</td></tr><tr><td rowspan="1" colspan="1">60</td><td rowspan="1" colspan="1">
                        <italic>
                          <tp:taxon-name><tp:taxon-name-part taxon-name-part-type="genus" reg="Polypedates">Polypedates</tp:taxon-name-part><tp:taxon-name-part taxon-name-part-type="species" reg="leucomystax">leucomystax</tp:taxon-name-part></tp:taxon-name>
                        </italic>
                      </td><td rowspan="1" colspan="1">
                        <abbrev xmlns:xlink="http://www.w3.org/1999/xlink" xlink:title="Least Concerned" id="ABBRID0EEEGK" xlink:type="simple">LC</abbrev>
                      </td><td rowspan="1" colspan="1">
                        <abbrev xmlns:xlink="http://www.w3.org/1999/xlink" xlink:title="Not Protected" id="ABBRID0EMEGK" xlink:type="simple">NP</abbrev>
                      </td><td rowspan="1" colspan="1">+</td><td rowspan="1" colspan="1">+</td><td rowspan="1" colspan="1">+</td><td rowspan="1" colspan="1">–</td></tr><tr><td rowspan="1" colspan="1">61</td><td rowspan="1" colspan="1">
                        <italic>
                          <tp:taxon-name><tp:taxon-name-part taxon-name-part-type="genus" reg="Polypedates">Polypedates</tp:taxon-name-part><tp:taxon-name-part taxon-name-part-type="species" reg="macrotis">macrotis</tp:taxon-name-part></tp:taxon-name>
                        </italic>
                      </td><td rowspan="1" colspan="1">
                        <abbrev xmlns:xlink="http://www.w3.org/1999/xlink" xlink:title="Least Concerned" id="ABBRID0ETFGK" xlink:type="simple">LC</abbrev>
                      </td><td rowspan="1" colspan="1">
                        <abbrev xmlns:xlink="http://www.w3.org/1999/xlink" xlink:title="Not Protected" id="ABBRID0E2FGK" xlink:type="simple">NP</abbrev>
                      </td><td rowspan="1" colspan="1">+</td><td rowspan="1" colspan="1">+</td><td rowspan="1" colspan="1">+</td><td rowspan="1" colspan="1">–</td></tr><tr><td rowspan="1" colspan="1">62</td><td rowspan="1" colspan="1">
                        <italic>
                          <tp:taxon-name><tp:taxon-name-part taxon-name-part-type="genus" reg="Rhacophorus">Rhacophorus</tp:taxon-name-part><tp:taxon-name-part taxon-name-part-type="species" reg="rhodopus">rhodopus</tp:taxon-name-part></tp:taxon-name>
                        </italic>
                      </td><td rowspan="1" colspan="1">
                        <abbrev xmlns:xlink="http://www.w3.org/1999/xlink" xlink:title="Least Concerned" id="ABBRID0ECHGK" xlink:type="simple">LC</abbrev>
                      </td><td rowspan="1" colspan="1">
                        <abbrev xmlns:xlink="http://www.w3.org/1999/xlink" xlink:title="Not Protected" id="ABBRID0EKHGK" xlink:type="simple">NP</abbrev>
                      </td><td rowspan="1" colspan="1">–</td><td rowspan="1" colspan="1">+</td><td rowspan="1" colspan="1">–</td><td rowspan="1" colspan="1">–</td></tr><tr><td rowspan="1" colspan="1">63</td><td rowspan="1" colspan="1">
                        <italic>
                          <tp:taxon-name><tp:taxon-name-part taxon-name-part-type="genus" reg="Rhacophorus">Rhacophorus</tp:taxon-name-part><tp:taxon-name-part taxon-name-part-type="species" reg="nigropalmatus">nigropalmatus</tp:taxon-name-part></tp:taxon-name>
                        </italic>
                      </td><td rowspan="1" colspan="1">
                        <abbrev xmlns:xlink="http://www.w3.org/1999/xlink" xlink:title="Least Concerned" id="ABBRID0ERIGK" xlink:type="simple">LC</abbrev>
                      </td><td rowspan="1" colspan="1">P</td><td rowspan="1" colspan="1">+</td><td rowspan="1" colspan="1">+</td><td rowspan="1" colspan="1">–</td><td rowspan="1" colspan="1">–</td></tr><tr><td rowspan="1" colspan="1">64</td><td rowspan="1" colspan="1">
                        <italic>
                          <tp:taxon-name><tp:taxon-name-part taxon-name-part-type="genus" reg="Rhacophorus">Rhacophorus</tp:taxon-name-part><tp:taxon-name-part taxon-name-part-type="species" reg="pardalis">pardalis</tp:taxon-name-part></tp:taxon-name>
                        </italic>
                      </td><td rowspan="1" colspan="1">
                        <abbrev xmlns:xlink="http://www.w3.org/1999/xlink" xlink:title="Least Concerned" id="ABBRID0E2JGK" xlink:type="simple">LC</abbrev>
                      </td><td rowspan="1" colspan="1">P</td><td rowspan="1" colspan="1">+</td><td rowspan="1" colspan="1">+</td><td rowspan="1" colspan="1">–</td><td rowspan="1" colspan="1">–</td></tr><tr><td rowspan="1" colspan="1">65</td><td rowspan="1" colspan="1">
                        <italic>
                          <tp:taxon-name><tp:taxon-name-part taxon-name-part-type="genus" reg="Rhacophorus">Rhacophorus</tp:taxon-name-part><tp:taxon-name-part taxon-name-part-type="species" reg="norhayatiae">norhayatiae</tp:taxon-name-part></tp:taxon-name>
                        </italic>
                      </td><td rowspan="1" colspan="1">
                        <abbrev xmlns:xlink="http://www.w3.org/1999/xlink" xlink:title="Not Evaluated" id="ABBRID0EFLGK" xlink:type="simple">NE</abbrev>
                      </td><td rowspan="1" colspan="1">
                        <abbrev xmlns:xlink="http://www.w3.org/1999/xlink" xlink:title="Not Protected" id="ABBRID0ENLGK" xlink:type="simple">NP</abbrev>
                      </td><td rowspan="1" colspan="1">–</td><td rowspan="1" colspan="1">+</td><td rowspan="1" colspan="1">–</td><td rowspan="1" colspan="1">–</td></tr><tr><td rowspan="1" colspan="1">66</td><td rowspan="1" colspan="1">
                        <italic>
                          <tp:taxon-name><tp:taxon-name-part taxon-name-part-type="genus" reg="Theloderma">Theloderma</tp:taxon-name-part><tp:taxon-name-part taxon-name-part-type="species" reg="leprosum">leprosum</tp:taxon-name-part></tp:taxon-name>
                        </italic>
                      </td><td rowspan="1" colspan="1">
                        <abbrev xmlns:xlink="http://www.w3.org/1999/xlink" xlink:title="Not Evaluated" id="ABBRID0EUMGK" xlink:type="simple">NE</abbrev>
                      </td><td rowspan="1" colspan="1">
                        <abbrev xmlns:xlink="http://www.w3.org/1999/xlink" xlink:title="Not Protected" id="ABBRID0E3MGK" xlink:type="simple">NP</abbrev>
                      </td><td rowspan="1" colspan="1">–</td><td rowspan="1" colspan="1">+</td><td rowspan="1" colspan="1">–</td><td rowspan="1" colspan="1">–</td></tr><tr><td rowspan="1" colspan="1">67</td><td rowspan="1" colspan="1">
                        <italic>
                          <tp:taxon-name><tp:taxon-name-part taxon-name-part-type="genus" reg="Theloderma">Theloderma</tp:taxon-name-part><tp:taxon-name-part taxon-name-part-type="species" reg="horridum">horridum</tp:taxon-name-part></tp:taxon-name>
                        </italic>
                      </td><td rowspan="1" colspan="1">
                        <abbrev xmlns:xlink="http://www.w3.org/1999/xlink" xlink:title="Least Concerned" id="ABBRID0EDOGK" xlink:type="simple">LC</abbrev>
                      </td><td rowspan="1" colspan="1">
                        <abbrev xmlns:xlink="http://www.w3.org/1999/xlink" xlink:title="Not Protected" id="ABBRID0ELOGK" xlink:type="simple">NP</abbrev>
                      </td><td rowspan="1" colspan="1">+</td><td rowspan="1" colspan="1">+</td><td rowspan="1" colspan="1">–</td><td rowspan="1" colspan="1">–</td></tr><tr><td rowspan="1" colspan="1">68</td><td rowspan="1" colspan="1"><italic><tp:taxon-name><tp:taxon-name-part taxon-name-part-type="genus" reg="Theloderma">Theloderma</tp:taxon-name-part><tp:taxon-name-part taxon-name-part-type="species" reg="licin">licin</tp:taxon-name-part></tp:taxon-name></italic>*</td><td rowspan="1" colspan="1">
                        <abbrev xmlns:xlink="http://www.w3.org/1999/xlink" xlink:title="Least Concerned" id="ABBRID0ESPGK" xlink:type="simple">LC</abbrev>
                      </td><td rowspan="1" colspan="1">
                        <abbrev xmlns:xlink="http://www.w3.org/1999/xlink" xlink:title="Not Protected" id="ABBRID0E1PGK" xlink:type="simple">NP</abbrev>
                      </td><td rowspan="1" colspan="1">+</td><td rowspan="1" colspan="1">–</td><td rowspan="1" colspan="1">–</td><td rowspan="1" colspan="1">–</td></tr><tr><td rowspan="1" colspan="1">69</td><td rowspan="1" colspan="1"><italic><tp:taxon-name><tp:taxon-name-part taxon-name-part-type="genus" reg="Zhangixalus">Zhangixalus</tp:taxon-name-part><tp:taxon-name-part taxon-name-part-type="species" reg="prominanus">prominanus</tp:taxon-name-part></tp:taxon-name></italic>*</td><td rowspan="1" colspan="1">
                        <abbrev xmlns:xlink="http://www.w3.org/1999/xlink" xlink:title="Least Concerned" id="ABBRID0EBRGK" xlink:type="simple">LC</abbrev>
                      </td><td rowspan="1" colspan="1">P</td><td rowspan="1" colspan="1">+</td><td rowspan="1" colspan="1">–</td><td rowspan="1" colspan="1">–</td><td rowspan="1" colspan="1">–</td></tr><tr><td rowspan="1" colspan="1">70</td><td rowspan="1" colspan="1"><italic><tp:taxon-name><tp:taxon-name-part taxon-name-part-type="genus" reg="Zhangixalus">Zhangixalus</tp:taxon-name-part><tp:taxon-name-part taxon-name-part-type="species" reg="tunkui">tunkui</tp:taxon-name-part></tp:taxon-name></italic>*</td><td rowspan="1" colspan="1">
                        <abbrev xmlns:xlink="http://www.w3.org/1999/xlink" xlink:title="Not Evaluated" id="ABBRID0ELSGK" xlink:type="simple">NE</abbrev>
                      </td><td rowspan="1" colspan="1">
                        <abbrev xmlns:xlink="http://www.w3.org/1999/xlink" xlink:title="Not Protected" id="ABBRID0ETSGK" xlink:type="simple">NP</abbrev>
                      </td><td rowspan="1" colspan="1">+</td><td rowspan="1" colspan="1">–</td><td rowspan="1" colspan="1">–</td><td rowspan="1" colspan="1">–</td></tr><tr><td rowspan="1" colspan="1"/><td rowspan="1" colspan="1">Total numbers of species</td><td rowspan="1" colspan="1"/><td rowspan="1" colspan="1"/><td rowspan="1" colspan="1">
                        <bold>52</bold>
                      </td><td rowspan="1" colspan="1">
                        <bold>44</bold>
                      </td><td rowspan="1" colspan="1">
                        <bold>41</bold>
                      </td><td rowspan="1" colspan="1">
                        <bold>18</bold>
                      </td></tr></tbody></table></table-wrap><fig id="F12" position="float" orientation="portrait"><object-id xmlns:xlink="http://www.w3.org/1999/xlink" content-type="doi" xlink:type="simple">10.3897/zookeys.1157.95873.figure12</object-id><object-id xmlns:xlink="http://www.w3.org/1999/xlink" content-type="arpha" xlink:type="simple">A3AF91DB-1154-5B37-A47F-AD1835D2B8BE</object-id><label>Figure 12.</label><caption><p>The cumulative species discovery curve of the species (dotted line), species accumulation curve of replicated samples of the amphibians from previous and recent surveys (black line). Red line shows the estimated number of unique, and duplicate species (blue line) of amphibians from long term surveys in Sekayu lowland forest, Hulu Terengganu.</p></caption><graphic xmlns:xlink="http://www.w3.org/1999/xlink" xlink:href="zookeys-1157-043_article-95873__-g012.jpg" position="float" orientation="portrait" xlink:type="simple" id="oo_832326.jpg"><uri content-type="original_file" xlink:type="simple">https://binary.pensoft.net/fig/832326</uri></graphic></fig></tp:treatment-sec><tp:treatment-sec><!--Section generated to contain objects referenced in tp:taxon-treatment.--><fig id="F11" position="float" orientation="portrait"><object-id xmlns:xlink="http://www.w3.org/1999/xlink" content-type="doi" xlink:type="simple">10.3897/zookeys.1157.95873.figure11</object-id><object-id xmlns:xlink="http://www.w3.org/1999/xlink" content-type="arpha" xlink:type="simple">02628996-C8D4-51E3-9CAC-B6D8F1BCC673</object-id><label>Figure 11.</label><caption><p><bold>A</bold><italic><tp:taxon-name><tp:taxon-name-part taxon-name-part-type="genus" reg="Zhangixalus">Zhangixalus</tp:taxon-name-part><tp:taxon-name-part taxon-name-part-type="species" reg="prominanus">prominanus</tp:taxon-name-part></tp:taxon-name></italic> and <bold>B</bold><italic><tp:taxon-name><tp:taxon-name-part taxon-name-part-type="genus" reg="Zhangixalus">Z.</tp:taxon-name-part><tp:taxon-name-part taxon-name-part-type="species" reg="tunkui">tunkui</tp:taxon-name-part></tp:taxon-name></italic>.</p></caption><graphic xmlns:xlink="http://www.w3.org/1999/xlink" xlink:href="zookeys-1157-043_article-95873__-g011.jpg" position="float" orientation="portrait" xlink:type="simple" id="oo_832325.jpg"><uri content-type="original_file" xlink:type="simple">https://binary.pensoft.net/fig/832325</uri></graphic></fig></tp:treatment-sec><ref-list><ref id="B57"><mixed-citation xmlns:xlink="http://www.w3.org/1999/xlink" xlink:type="simple"><person-group><name name-style="western"><surname>Kiew</surname><given-names>BH</given-names></name></person-group> (<year>1987</year>) <article-title>An annotated checklist of the herpetofauna of Ulu Endau, Johore, Malaysia.</article-title><source>Malayan Nature Journal</source><volume>41</volume>(<issue>2–3</issue>): <fpage>413</fpage>–<lpage>424</lpage>.</mixed-citation></ref><ref id="B61"><mixed-citation xmlns:xlink="http://www.w3.org/1999/xlink" xlink:type="simple"><person-group><name name-style="western"><surname>Leong</surname><given-names>TM</given-names></name></person-group> (<year>2004</year>) <article-title>Larval descriptions of some poorly known tadpoles from Peninsular Malaysia (<tp:taxon-name><tp:taxon-name-part taxon-name-part-type="class">Amphibia</tp:taxon-name-part></tp:taxon-name>: <tp:taxon-name><tp:taxon-name-part taxon-name-part-type="order">Anura</tp:taxon-name-part></tp:taxon-name>).</article-title><source>The Raffles Bulletin of Zoology</source><volume>52</volume>(<issue>2</issue>): <fpage>609</fpage>–<lpage>620</lpage>.</mixed-citation></ref><ref id="B33"><mixed-citation xmlns:xlink="http://www.w3.org/1999/xlink" xlink:type="simple"><person-group><name name-style="western"><surname>Dring</surname><given-names>JCM</given-names></name></person-group> (<year>1979</year>) <article-title>Amphibians and reptiles from northern Trengganau, Malaysia, with descriptions of two new geckos: <italic><tp:taxon-name><tp:taxon-name-part taxon-name-part-type="genus">Cnemaspis</tp:taxon-name-part></tp:taxon-name></italic> and <italic><tp:taxon-name><tp:taxon-name-part taxon-name-part-type="genus">Cyrtodactylus</tp:taxon-name-part></tp:taxon-name></italic>.</article-title><source>Bulletin of the British Museum of Natural History</source><volume>34</volume>: <fpage>181</fpage>–<lpage>241</lpage>.</mixed-citation></ref><ref id="B98"><mixed-citation xmlns:xlink="http://www.w3.org/1999/xlink" xlink:type="simple"><person-group><name name-style="western"><surname>Sumarli</surname><given-names>AX</given-names></name><name name-style="western"><surname>Grismer</surname><given-names>LL</given-names></name><name name-style="western"><surname>Anuar</surname><given-names>S</given-names></name><name name-style="western"><surname>Muin</surname><given-names>MA</given-names></name><name name-style="western"><surname>Quah</surname><given-names>ESH</given-names></name></person-group> (<year>2015</year>) <article-title>First report on the amphibians and reptiles of a remote mountain, Gunung Tebu in northeastern Peninsular Malaysia.</article-title><source>Check List</source><volume>11</volume>(<issue>4</issue>): <fpage>1679</fpage>. <ext-link xlink:href="10.15560/11.4.1679" ext-link-type="doi" xlink:type="simple">https://doi.org/10.15560/11.4.1679</ext-link></mixed-citation></ref><ref id="B79"><mixed-citation xmlns:xlink="http://www.w3.org/1999/xlink" xlink:type="simple"><person-group><name name-style="western"><surname>Norhayati</surname><given-names>A</given-names></name><name name-style="western"><surname>Chan</surname><given-names>KO</given-names></name><name name-style="western"><surname>Daicus</surname><given-names>B</given-names></name></person-group> (<year>2011</year>) <article-title>Amphibians and reptiles of Sungai Tembat, Terengganu.</article-title> In: <person-group><name name-style="western"><surname>Latiff</surname><given-names>A</given-names></name><name name-style="western"><surname>Ali</surname><given-names>CA</given-names></name><name name-style="western"><surname>Mohamad</surname><given-names>KR</given-names></name></person-group> (<role>Eds</role>) <issue-title>Gunung Gagau, Terengganu: Transforming Natural Assets into an Ecotourism Product.</issue-title><source>Academy of Sciences Malaysia and Ketengah</source>, <fpage>173</fpage>–<lpage>178</lpage>.</mixed-citation></ref><ref id="B81"><mixed-citation xmlns:xlink="http://www.w3.org/1999/xlink" xlink:type="simple"><person-group><name name-style="western"><surname>Nur Amalina</surname><given-names>MI</given-names></name><name name-style="western"><surname>Azhari</surname><given-names>M</given-names></name><name name-style="western"><surname>Norshaqinah</surname><given-names>A</given-names></name><name name-style="western"><surname>Nor Azrin</surname><given-names>NA</given-names></name><name name-style="western"><surname>Shukor</surname><given-names>MN</given-names></name><name name-style="western"><surname>Aisah</surname><given-names>MS</given-names></name><name name-style="western"><surname>Amirrudin</surname><given-names>A</given-names></name><name name-style="western"><surname>Grismer</surname><given-names>LL</given-names></name><name name-style="western"><surname>Norhayati</surname><given-names>A</given-names></name></person-group> (<year>2017</year>) <article-title>Species composition of amphibians and reptiles in Tembat Forest Reserve, Hulu Terengganu, Terengganu, Peninsular Malaysia.</article-title><source>Malaysian Applied Biology</source><volume>46</volume>(<issue>3</issue>): <fpage>119</fpage>–<lpage>129</lpage>.</mixed-citation></ref><ref id="B47"><mixed-citation xmlns:xlink="http://www.w3.org/1999/xlink" xlink:type="simple"><person-group><name name-style="western"><surname>Hamidi</surname><given-names>J</given-names></name></person-group> (<year>2013</year>) <article-title>Herpetofauna di Gunung Gagau, Terengganu.</article-title> In: <person-group><name name-style="western"><surname>Latiff</surname><given-names>A</given-names></name><name name-style="western"><surname>Ali</surname><given-names>CA</given-names></name><name name-style="western"><surname>Mohamad</surname><given-names>KR</given-names></name></person-group> (<role>Eds</role>) <issue-title>Gunung Gagau, Terengganu: Transforming Natural Assets into an Ecotourism Product.</issue-title><source>Academy of Sciences Malaysia and Ketengah</source>, <fpage>165</fpage>–<lpage>172</lpage>.</mixed-citation></ref></ref-list></tp:taxon-treatment>
